# Supplementary material for: 3D organoid-derived human glomeruli for personalised podocyte disease modelling and drug screening
Source: Nat Commun. 2018 Dec 4;9:5167. doi: 10.1038/s41467-018-07594-z (PMC6279764; doi:10.1038/s41467-018-07594-z)
Supplement: Supplementary file 6 — Source Data [file 41467_2018_7594_MOESM6_ESM.xlsx]

## Sheet: Fig 1B
Ferrit's Diameter (µm)
Human Glomeruli (Adult)	Human Glomeruli (32wk Gestation)	OrgGloms (d7+18)
158.77	85.19	64
181.76	67.78	64
164.8	102.59	70
164.75	85.19	74
180.55	85.19	72
137.86	88.89	112
164.12	77.78	100
165.19	85.19	68.3
163.44	74.07	80.75
180.53	85.19	67.7
153.99	101.85	67.08
182.01	74.07	70
169	77.78	92
154.8	77.78	112
151.01	66.67	110
220.9	88.89	96
196.9	88.89	72
165.75	88.89	136
204.81	92.59	116
156.59	66.67	80
188.1	66.67	88
139.79	81.48	116
185.57	77.78	76
185.54	103.7	96
160.33	70.37	105.2
173.87	66.67	116
181.02	62.96	108
175.88	122.22	100
151.01	81.48	124
168.95		100
		112
		148
		120
		68
		76
		80
		124
		80
		88
		160
		104
		84
		68
		136
		108
		80
		96
		108
		128
		72
		88
		64
		80
		108
		116
		104
		88
		124
		96
		96
		100
		104
		88
		92
		88
		112
		96
		116
		124
		80
		96
		116
		120
		112
		160
		92
		80
		128
		120
		124
		92
		104
		100
		92
		88
		88
		96
		112
		136
		88
		104
		120
		96
		152
		96
		112
		100
		104
		112
		68
		64
		104
		104
		92
		112
		120
		104
		136
		112
		92
		104
		64
		76
		108
		104
		112
		72
		104
		104
		100
		120
		104
		68
		112
		120
		108
		104
		96
		72
		120
		128
		120
		116
		132
		156
		88
		80
		96
		104
		80
		76
		92
		72
		96
		140
		92
		108
		112
		152
		108
		112
		120
		120
		72
		60

## Sheet: Fig 1D
NPHS1 gene expression (2deltaCT)
Whole Organoid	OrgGloms
0.11641	1.17406
0.0353006	1.49402
0.0196531	1.32565

## Sheet: Fig 3A-E, S Table 1, SFigs 2-3
gene_id	ensembl_id	symbol	gene_name	chr	ciPod:Un.rep.1	ciPod:Un.rep.2	ciPod:Un.rep.3	ciPod:Diff.rep.1	ciPod:Diff.rep.2	ciPod:Diff.rep.3	PA ciPod:Diff.rep.1	PA ciPod:Diff.rep.2	PA ciPod:Diff.rep.3	OrgGlom.rep.1	OrgGlom.rep.2	OrgGlom.rep.3	OrgPod.rep.1	OrgPod.rep.2	OrgPod.rep.3
5420	ENSG00000128567	PODXL	podocalyxin like	7	7.9424	8.25484	7.77189	8.0215	8.23388	7.83456	7.74955	7.3609	8.10235	17.517	16.1487	16.7181	11.1294	11.0788	11.0553
655	ENSG00000101144	BMP7	bone morphogenetic protein 7	20	1.64413	1.46045	-0.424282	1.8248	1.68682	-0.424282	1.30172	0.109919	1.42811	12.3874	12.4241	12.3887	8.2391	8.16405	8.29871
5800	ENSG00000151490	PTPRO	protein tyrosine phosphatase, receptor type O	12	2.03187	2.24135	3.31181	5.33052	4.60879	5.08536	3.4267	4.32832	4.31009	16.2483	14.7753	15.5936	7.50389	7.27817	6.84241
79784	ENSG00000105357	MYH14	myosin heavy chain 14	19	2.03187	2.2431	2.2353	2.69512	2.81847	3.86433	2.16484	2.14203	3.2969	10.0864	10.2	10.0849	9.11489	9.29026	9.07337
2819	ENSG00000167588	GPD1	glycerol-3-phosphate dehydrogenase 1	12	3.27245	3.27908	3.31181	4.30824	3.59194	3.83525	4.75766	4.59042	3.51393	11.3427	11.2052	11.1426	3.88797	4.43035	4.16487
4059	ENSG00000187244	BCAM	basal cell adhesion molecule (Lutheran blood group)	19	8.44943	8.45875	8.35284	9.12868	9.39308	9.27753	9.03035	8.39436	8.97344	13.9113	13.6233	13.8376	8.01132	7.89544	8.05776
6414	ENSG00000250722	SELENOP	selenoprotein P	5	4.29977	3.66616	4.82055	4.89396	4.20068	4.36291	3.79499	3.93156	3.7328	13.1702	12.0818	12.7332	6.09134	6.4863	6.17944
5158	ENSG00000133256	PDE6B	phosphodiesterase 6B	4	4.08416	3.86144	3.97133	5.16479	5.15287	5.00333	3.89944	3.98917	4.70537	11.9307	11.773	12.3993	7.00408	7.08422	7.21055
80760	ENSG00000123243	ITIH5	inter-alpha-trypsin inhibitor heavy chain family member 5	10	4.46441	4.2579	4.41145	5.61868	5.07496	5.44906	4.4646	4.09817	6.73084	13.7878	13.5011	14.2053	6.56525	6.56244	6.33357
388135	ENSG00000205363	C15orf59	chromosome 15 open reading frame 59	15	4.3234	4.45453	4.09547	5.28081	5.13189	4.92726	4.05283	4.07639	4.84343	10.7096	10.819	10.327	5.86987	6.23291	5.80842
3570	ENSG00000160712	IL6R	interleukin 6 receptor	1	4.22355	3.97585	3.79625	5.13429	5.0852	5.3366	5.40229	5.54881	5.31156	11.6749	11.0383	12.1277	7.83732	7.7223	7.77277
53405	ENSG00000112782	CLIC5	chloride intracellular channel 5	6	2.37963	3.66616	1.75252	2.63055	3.32211	3.02222	2.24745	1.62283	2.85137	15.6555	14.0738	14.7633	8.99405	8.88549	8.82389
1831	ENSG00000157514	TSC22D3	TSC22 domain family member 3	X	7.8755	7.89327	7.95848	8.28822	8.30128	8.52538	8.20727	9.05264	8.49801	13.1386	12.6834	13.2138	9.3342	9.32811	9.43471
1823	ENSG00000134765	DSC1	desmocollin 1	18	-0.424282	0.920801	1.05328	1.86661	1.50355	-0.424282	1.31713	1.55994	1.6212	11.0734	11.5605	11.978	4.49603	4.37725	4.37811
57669	ENSG00000115109	EPB41L5	erythrocyte membrane protein band 4.1 like 5	2	9.07454	9.09917	8.94868	9.76648	9.81316	9.69636	9.32733	9.6798	9.62091	13.2285	12.8193	13.0783	10.5363	10.6666	10.5894
5653	ENSG00000167755	KLK6	kallikrein related peptidase 6	19	-0.424282	-0.424282	-0.424282	-0.424282	-0.424282	-0.424282	-0.424282	-0.424282	0.0959818	10.0333	9.5745	10.0323	8.03258	8.04265	8.07888
6092	ENSG00000185008	ROBO2	roundabout guidance receptor 2	3	2.41139	3.27908	3.10735	4.31106	3.92185	3.83525	3.57285	2.6044	3.74082	14.1984	12.6514	13.4157	5.24547	5.32861	5.46543
4881	ENSG00000169418	NPR1	natriuretic peptide receptor 1	1	-0.424282	1.45249	-0.424282	-0.424282	2.98994	0.98188	3.53743	2.02868	1.5899	12.2041	11.6514	11.9681	5.45705	5.58058	5.57884
84063	ENSG00000126259	KIRREL2	kin of IRRE like 2 (Drosophila)	19	-0.424282	-0.424282	-0.424282	1.07523	1.93756	2.14883	2.24745	0.497976	1.02825	10.8735	10.3329	10.5768	4.99443	5.0231	5.01857
256987	ENSG00000164300	SERINC5	serine incorporator 5	5	8.1812	8.0184	7.98238	8.29303	8.47176	8.34436	8.02662	9.15778	8.39436	13.4637	12.8823	13.2639	9.75099	9.84169	9.61089
387640	ENSG00000180592	SKIDA1	SKI/DACH domain containing 1	10	4.38556	4.46199	4.05316	3.70729	4.03002	4.37347	3.88538	3.38626	3.43208	9.07207	9.39985	9.09695	7.32693	7.22479	7.37507
4868	ENSG00000161270	NPHS1	NPHS1, nephrin	19	0.939883	3.45674	2.62477	1.82408	3.29071	2.58423	1.21883	0.109901	1.74165	14.8901	13.8072	14.2504	6.35733	6.67022	5.5535
118427	ENSG00000118733	OLFM3	olfactomedin 3	1	-0.424282	-0.424282	-0.424282	1.07523	-0.424282	-0.424282	-0.424282	-0.424282	-0.424282	10.1752	10.6567	10.1185	5.24421	4.75696	4.80169
257019	ENSG00000172159	FRMD3	FERM domain containing 3	9	7.27761	7.31358	7.42608	5.0145	5.32539	5.59562	5.23831	4.87797	4.73606	12.2408	11.0138	11.3482	7.82985	7.66495	7.91399
4674	ENSG00000186462	NAP1L2	nucleosome assembly protein 1 like 2	X	3.09562	3.12294	3.49086	2.27225	3.32211	2.78541	3.30676	2.68142	2.48516	9.11581	8.38621	8.80628	6.90989	6.90883	7.1395
58510	ENSG00000250799	PRODH2	proline dehydrogenase 2	19	-0.424282	-0.424282	-0.424282	1.07523	-0.424282	-0.424282	0.0442581	-0.424282	-0.424282	9.33583	8.87698	8.95015	1.90994	1.55402	1.35326
6653	ENSG00000137642	SORL1	sortilin related receptor 1	11	8.21173	8.33085	8.13731	6.6026	6.59599	6.40573	5.43672	5.48364	6.10248	10.4978	10.9824	10.9805	9.18178	9.2798	9.31599
23150	ENSG00000114541	FRMD4B	FERM domain containing 4B	3	6.83123	6.60271	6.74485	7.30536	7.11537	7.32068	6.35167	5.89235	6.47886	11.0272	11.1706	11.2806	9.04743	8.94608	9.20458
57689	ENSG00000148948	LRRC4C	leucine rich repeat containing 4C	11	3.09562	2.74846	2.227	4.71221	4.26734	4.26248	3.96479	4.59042	3.3858	10.4834	9.86376	10.2017	3.34023	4.50424	2.82356
79981	ENSG00000153303	FRMD1	FERM domain containing 1	6	1.58013	0.799922	-0.424282	1.91304	2.11358	1.02773	1.30322	1.41396	1.09335	12.9189	11.5668	12.0604	3.72268	4.36125	3.48944
79822	ENSG00000088756	ARHGAP28	Rho GTPase activating protein 28	18	6.36612	6.78519	7.1496	6.39477	6.51961	6.84923	6.7361	6.43953	6.15886	14.6416	12.7182	13.5416	8.80154	8.89483	8.49997
128854	ENSG00000235217	TSPY26P	testis specific protein, Y-linked 26, pseudogene	20	2.52106	3.63549	4.05913	3.95035	4.61285	4.2693	3.11809	3.46	4.47258	9.72626	9.5106	9.65817	7.21892	7.27448	7.33623
51314	ENSG00000086288	NME8	NME/NM23 family member 8	7	-0.424282	-0.424282	-0.424282	1.07523	-0.424282	-0.424282	0.0442581	1.05607	0.0959818	7.36826	7.1833	7.44792	7.72544	8.01236	7.94755
4613	ENSG00000134323	MYCN	MYCN proto-oncogene, bHLH transcription factor	2	-0.424282	-0.424282	-0.424282	1.07523	-0.424282	-0.424282	-0.424282	-0.424282	-0.424282	9.90673	9.14204	9.76023	5.55275	5.73694	5.57884
9806	ENSG00000107742	SPOCK2	SPARC/osteonectin, cwcv and kazal like domains proteoglycan 2	10	2.89403	3.41997	1.04078	4.09486	3.92063	4.16694	4.31494	4.0078	4.35641	14.9869	13.1186	13.6171	8.84134	8.71167	8.75908
341883	ENSG00000131951	LRRC9	leucine rich repeat containing 9	14	-0.424282	-0.424282	-0.424282	-0.424282	-0.424282	-0.424282	0.0442581	0.109321	0.477548	7.05277	7.71411	6.99863	4.07151	3.79618	3.83973
123591	ENSG00000169758	TMEM266	transmembrane protein 266	15	4.4633	4.61012	3.9377	5.22284	4.94808	5.11171	4.38691	4.20836	4.00506	11.3496	10.3186	11.2035	6.05387	5.97104	5.85596
3554	ENSG00000115594	IL1R1	interleukin 1 receptor type 1	2	7.13026	7.38409	7.1281	9.19565	9.32701	9.30196	9.22752	8.71715	9.09159	12.6728	12.4372	13.0476	10.3757	10.0993	10.4478
7490	ENSG00000184937	WT1	Wilms tumor 1	11	0.895239	1.90018	1.75252	5.2294	4.10438	3.85371	6.52295	3.88348	3.84172	13.8224	12.613	13.3158	7.61152	7.7406	7.95266
4093	ENSG00000120693	SMAD9	SMAD family member 9	13	8.53814	8.67085	8.63558	6.22951	6.07619	6.38198	5.45346	5.6523	4.97954	10.1758	9.90161	10.1623	8.087	7.78318	7.92917
10761	ENSG00000170965	PLAC1	placenta specific 1	X	-0.424282	-0.424282	1.04078	1.07523	0.826732	1.68026	0.0442581	0.497976	0.0959817	10.6887	10.2712	10.7572	4.57547	3.2494	4.30354
54551	ENSG00000254585	MAGEL2	MAGE family member L2	15	-0.424282	-0.424282	-0.424282	-0.424282	-0.424282	-0.424282	0.0442581	1.05607	0.0959818	7.06499	7.04874	7.23238	5.6425	5.73694	5.6059
85439	ENSG00000140022	STON2	stonin 2	14	5.74143	6.3116	5.78437	6.93744	6.98975	7.05997	4.40388	5.95792	6.4607	13.781	12.8677	13.4205	9.83512	9.80702	9.87328
65268	ENSG00000165238	WNK2	WNK lysine deficient protein kinase 2	9	-0.424282	1.90037	-0.424282	-0.424282	1.48652	0.98188	1.29917	0.109321	1.58994	9.31553	8.98777	8.96997	5.45709	6.27491	5.60594
201501	ENSG00000184828	ZBTB7C	zinc finger and BTB domain containing 7C	18	0.895239	1.45249	1.04078	3.26964	0.943108	1.68026	2.0488	1.83275	3.74038	11.5648	10.5941	11.1814	5.07835	5.18823	5.20555
27151	ENSG00000160111	CPAMD8	C3 and PZP like, alpha-2-macroglobulin domain containing 8	19	4.39636	4.34313	4.61439	5.19376	5.47693	5.4161	4.37832	4.38116	4.54769	9.89144	10.1168	10.4485	6.80789	6.55865	6.68066
158326	ENSG00000164946	FREM1	FRAS1 related extracellular matrix 1	9	0.895239	1.90018	1.04078	2.27225	2.78992	-0.424282	0.39736	2.14203	1.42584	10.9438	12.0593	11.9447	6.61701	6.72682	7.01382
3547	ENSG00000147255	IGSF1	immunoglobulin superfamily member 1	X	2.05405	2.52489	1.77626	5.02976	5.52489	5.54529	3.57599	3.65706	2.85137	10.6982	10.4233	10.5899	7.19386	7.1847	7.09159
9863	ENSG00000187391	MAGI2	membrane associated guanylate kinase, WW and PDZ domain containing 2	7	6.34464	6.4851	6.53721	6.94474	6.71148	6.85361	5.9795	6.06145	6.2876	12.2842	11.012	11.575	6.67412	6.90212	6.74424
2719	ENSG00000147257	GPC3	glypican 3	X	0.895239	1.45249	-0.424282	2.63055	4.18816	2.14883	0.0442581	1.45748	1.5899	12.9289	14.0496	14.4276	9.11395	9.02552	9.21289
7122	ENSG00000184113	CLDN5	claudin 5	22	1.57271	0.799922	1.75252	2.27225	-0.424282	1.68026	0.39736	-0.424282	0.0959818	10.2613	9.48109	10.047	1.90994	2.35825	2.12584
170689	ENSG00000166106	ADAMTS15	ADAM metallopeptidase with thrombospondin type 1 motif 15	11	8.58991	8.56282	8.60413	5.42501	5.91637	5.9309	6.56277	6.12478	6.30473	10.4535	11.4815	11.0982	8.3448	8.39227	8.38642
286204	ENSG00000148204	CRB2	crumbs 2, cell polarity complex component	9	1.57271	0.799922	2.227	1.79448	3.16556	2.50195	3.39928	4.15017	1.04743	12.7163	11.5626	12.0116	5.0644	5.83847	5.34192
920	ENSG00000010610	CD4	CD4 molecule	12	3.27245	2.74846	2.227	4.30824	3.32261	4.16694	3.38781	2.43679	2.56622	9.35832	8.99469	9.6609	3.67763	3.2494	3.74555
27443	ENSG00000099954	CECR2	CECR2, histone acetyl-lysine reader	22	2.38635	2.64362	3.32965	3.60209	3.51867	3.77806	2.98331	3.40097	5.11109	9.8777	9.6329	9.6651	8.67823	8.74545	8.73006
55211	ENSG00000121570	DPPA4	developmental pluripotency associated 4	3	4.44103	3.43048	3.71331	5.21847	4.57795	4.87103	2.22834	2.68549	2.61311	10.5278	11.0784	10.7291	9.37722	9.21584	9.37112
7915	ENSG00000112294	ALDH5A1	aldehyde dehydrogenase 5 family member A1	6	6.41469	6.69892	6.7455	6.3095	5.57538	6.03132	6.21511	6.85331	6.36784	9.83829	10.1231	10.0692	8.33357	8.21214	8.39832
7049	ENSG00000069702	TGFBR3	transforming growth factor beta receptor 3	1	6.38025	6.46838	6.26448	7.0732	6.80563	6.63286	7.17281	8.11843	7.08887	15.433	13.1679	14.4202	7.38191	7.37703	7.21424
9671	ENSG00000075035	WSCD2	WSC domain containing 2	12	-0.424282	-0.424282	-0.424282	1.07523	1.4893	-0.424282	0.0442581	-0.424282	-0.424282	9.58422	10.2061	10.3052	3.4313	4.00748	2.39764
203068	ENSG00000227739	TUBB	tubulin beta class I	6	-0.424282	-0.424282	-0.424282	-0.424282	-0.424282	-0.424282	3.21202	4.29023	4.44078	13.2532	13.3892	13.3259	14.5862	14.5207	14.6954
3400	ENSG00000172201	ID4	inhibitor of DNA binding 4, HLH protein	6	8.98851	8.69349	8.79521	4.57874	4.48173	4.85953	4.29908	6.87619	6.50819	12.0484	12.4331	12.1839	11.0345	10.9111	11.0614
83714	ENSG00000053702	NRIP2	nuclear receptor interacting protein 2	12	3.98836	5.07066	4.15622	4.80593	5.20765	5.38463	5.31339	5.58918	5.06071	11.9491	10.5673	11.1441	5.87567	5.83911	5.75256
7827	ENSG00000116218	NPHS2	NPHS2, podocin	1	-0.424282	3.27908	1.04078	-0.424282	2.28067	-0.424282	-0.424282	0.109321	-0.424282	16.1026	14.415	14.8978	7.27924	6.56876	6.36056
3398	ENSG00000115738	ID2	inhibitor of DNA binding 2, HLH protein	2	9.54181	9.33321	9.59542	6.64617	6.52791	6.4196	7.638	7.47172	7.59694	11.3377	11.956	11.4695	9.39786	9.56772	9.69308
341640	ENSG00000150893	FREM2	FRAS1 related extracellular matrix protein 2	13	3.43475	4.62943	4.28516	4.6658	5.03758	4.26843	5.6182	6.62075	3.14369	11.9548	12.6124	12.296	7.58014	8.00142	7.98395
57497	ENSG00000156564	LRFN2	leucine rich repeat and fibronectin type III domain containing 2	6	-0.424282	-0.424282	-0.424282	-0.424282	-0.424282	-0.424282	-0.424282	-0.424282	-0.424282	6.67669	7.29898	7.23238	1.46136	-0.424282	1.79066
58480	ENSG00000116574	RHOU	ras homolog family member U	1	-0.424282	0.799922	-0.424282	1.79448	2.28067	0.98188	3.53743	3.38087	3.42979	9.46122	9.5566	9.50846	7.53547	7.7587	7.92087
619279	ENSG00000164684	ZNF704	zinc finger protein 704	8	3.10629	2.74906	2.62129	3.36151	3.92523	3.04022	2.6282	2.52305	5.38686	10.3321	11.1635	10.7074	8.53165	8.57361	8.50429
80036	ENSG00000083067	TRPM3	transient receptor potential cation channel subfamily M member 3	9	4.72891	4.93962	5.18207	4.89092	4.42889	4.98663	4.2421	4.01116	4.03181	8.42698	8.91821	8.97618	4.58273	3.9521	3.48067
50964	ENSG00000167941	SOST	sclerostin	17	-0.424282	-0.424282	1.04078	1.07523	-0.424282	0.98188	-0.424282	-0.424282	-0.424282	12.9864	11.5255	12.165	2.52767	1.55402	1.35326
64101	ENSG00000128594	LRRC4	leucine rich repeat containing 4	7	2.89403	3.87641	2.58345	3.36151	2.55765	2.78541	1.45776	2.14203	2.39927	8.98698	8.42291	8.77119	6.61701	6.89562	6.39215
114905	ENSG00000163145	C1QTNF7	C1q and TNF related 7	4	2.03187	1.90018	1.75252	1.07523	2.28067	0.98188	0.68081	0.109321	0.0959821	8.76173	9.54907	9.95475	3.98265	4.43035	4.36846
NA	NA	NA	NA	NA	-0.424282	-0.424282	-0.424282	1.07523	-0.424282	-0.424282	0.0442581	-0.424282	-0.424282	8.25995	7.43586	7.81809	1.90994	1.55402	1.35326
8633	ENSG00000182168	UNC5C	unc-5 netrin receptor C	4	5.14164	4.98253	5.22823	5.12066	5.07278	5.49246	1.45776	1.77117	2.64296	12.0747	11.3787	11.7963	7.4302	7.33801	7.60944
23493	ENSG00000135547	HEY2	hes related family bHLH transcription factor with YRPW motif 2	6	0.895239	1.45249	-0.424282	1.07523	0.826732	0.98188	0.0442581	0.109321	-0.424282	8.40628	8.68981	9.28696	5.48966	5.16202	5.73405
284654	ENSG00000169218	RSPO1	R-spondin 1	1	-0.424282	0.800194	-0.424282	1.79558	0.827029	1.68137	0.68081	0.803839	0.779232	7.15953	7.47782	6.97725	0.807313	1.59775	0.722718
56139	ENSG00000250120	PCDHA10	protocadherin alpha 10	5	3.30708	2.79657	3.53345	4.1463	4.003	3.79262	4.09682	4.4298	2.84285	8.80276	9.05328	8.73473	8.88207	8.95392	8.91146
150737	ENSG00000196659	TTC30B	tetratricopeptide repeat domain 30B	2	6.73729	6.75416	6.90109	6.5229	6.38242	6.269	6.24475	7.00091	6.44722	9.73541	9.66939	9.72874	6.45996	6.52903	6.8368
56920	ENSG00000010319	SEMA3G	semaphorin 3G	3	3.27245	4.05987	4.25663	2.27225	2.55765	3.70526	1.73062	0.497976	2.64296	12.2409	10.8436	11.2144	2.95882	3.40671	3.15198
85442	ENSG00000171798	KNDC1	kinase non-catalytic C-lobe domain containing 1	10	1.57271	1.90018	2.227	3.54102	4.83357	3.95449	3.22087	2.89053	4.97662	9.57231	9.45717	9.5007	2.52767	4.19174	3.74555
9254	ENSG00000007402	CACNA2D2	calcium voltage-gated channel auxiliary subunit alpha2delta 2	3	3.57196	4.14354	3.49086	4.40415	4.48174	4.51615	3.91096	3.81615	4.5281	8.08233	8.68707	8.42808	5.85765	5.44202	5.46524
8447	ENSG00000272636	DOC2B	double C2 domain beta	17	2.93071	2.64909	2.73369	4.42804	5.54977	5.11801	3.36607	5.07108	5.85367	12.7155	11.4289	12.4794	7.85781	6.87056	7.84406
28951	ENSG00000071575	TRIB2	tribbles pseudokinase 2	2	4.29977	4.62318	4.25663	6.16111	5.98825	6.1466	4.45319	3.91516	6.1424	13.3791	12.11	11.8851	7.6553	7.71423	7.75553
23767	ENSG00000125848	FLRT3	fibronectin leucine rich transmembrane protein 3	20	6.98536	6.88569	7.08634	7.02371	7.12502	7.021	5.2982	7.90412	6.65901	12.4375	13.7381	13.206	7.50389	7.25766	7.53397
389421	ENSG00000187772	LIN28B	lin-28 homolog B	6	-0.424282	0.799922	-0.424282	-0.424282	2.28067	0.98188	0.39736	0.80384	1.02824	7.7567	7.81294	7.25103	8.53648	8.47899	8.67215
2354	ENSG00000125740	FOSB	FosB proto-oncogene, AP-1 transcription factor subunit	19	5.00531	5.24359	4.9276	7.06605	6.6213	6.54758	4.58178	5.22996	5.26425	11.529	11.2033	12.0588	6.35505	6.22377	5.68302
10529	ENSG00000078114	NEBL	nebulette	10	2.89403	3.23935	2.227	3.16248	1.93756	1.62481	2.15784	4.72542	4.78673	13.7975	12.0791	12.9519	10.3512	10.3965	10.333
1852	ENSG00000130829	DUSP9	dual specificity phosphatase 9	X	5.66979	5.15373	5.76931	2.27225	2.98994	3.22558	1.45776	1.45748	1.42584	8.56084	9.4491	8.64999	5.85765	5.36741	5.63245
10129	ENSG00000073910	FRY	FRY microtubule binding protein	13	6.17222	5.71498	5.8438	7.2345	7.36074	7.48548	6.40239	7.46717	7.83022	11.4447	10.996	11.4189	7.65704	7.66252	7.66509
1788	ENSG00000119772	DNMT3A	DNA methyltransferase 3 alpha	2	7.7303	7.50764	7.48231	8.4765	8.46978	8.29546	7.74955	8.22218	8.34428	11.3306	11.3319	11.057	9.44872	9.47336	9.28725
29122	ENSG00000206549	PRSS50	protease, serine 50	3	1.57271	0.799922	1.75252	2.63055	3.09349	1.68026	1.12097	0.109321	1.8335	8.35897	8.33325	8.19726	3.36054	3.79618	3.70145
5911	ENSG00000125249	RAP2A	RAP2A, member of RAS oncogene family	13	9.88402	9.88558	9.95523	9.09619	8.95254	9.02504	8.99761	9.08046	9.05897	11.2532	11.3091	11.3696	10.5707	10.5091	10.6779
728464	ENSG00000053328	METTL24	methyltransferase like 24	6	1.57271	-0.424282	-0.424282	-0.424282	-0.424282	-0.424282	-0.424282	0.109321	-0.424282	7.01551	6.48055	6.35605	3.13408	3.79618	2.99709
4915	ENSG00000148053	NTRK2	neurotrophic receptor tyrosine kinase 2	9	0.895239	-0.424282	1.75252	2.63055	2.28067	2.78541	1.45776	0.109321	2.78519	11.3534	10.1361	11.0538	4.99442	4.10255	4.43005
10278	ENSG00000100842	EFS	embryonal Fyn-associated substrate	14	-0.424282	1.45249	-0.424282	-0.424282	1.93756	-0.424282	0.39736	-0.424282	2.78519	9.02185	9.16191	9.67823	5.88242	5.67641	5.43538
364	ENSG00000165269	AQP7	aquaporin 7	9	0.895239	0.799922	1.04078	1.07523	3.32211	3.83525	5.53942	2.79321	2.78519	10.5204	10.1396	10.2995	7.94282	8.04509	7.37408
2878	ENSG00000211445	GPX3	glutathione peroxidase 3	5	6.62702	6.89778	6.84424	8.12186	8.18373	8.09031	6.73143	7.87367	7.95962	12.7919	11.7453	12.447	8.79968	8.83447	8.80066
80310	ENSG00000170962	PDGFD	platelet derived growth factor D	11	5.66979	5.74207	6.33601	6.58609	6.3021	6.28955	6.63095	7.24944	6.78288	10.0395	10.5431	10.8533	8.0436	8.03061	7.99438
83478	ENSG00000138639	ARHGAP24	Rho GTPase activating protein 24	4	6.23708	6.09718	5.86984	6.62642	6.76464	6.63127	7.06603	7.41365	7.30679	10.3134	11.1341	11.1513	7.47974	7.39546	7.49831
5745	ENSG00000160801	PTH1R	parathyroid hormone 1 receptor	3	3.81984	3.41997	3.49086	3.70065	2.78992	3.70526	3.64026	5.86895	3.55422	12.6293	10.9594	11.9846	4.51339	4.63504	4.80169
94030	ENSG00000131409	LRRC4B	leucine rich repeat containing 4B	19	0.895239	0.799922	1.04078	1.79448	2.55765	2.50195	2.41151	1.77116	2.30795	6.82764	7.56685	7.14536	5.69937	5.61324	5.80581
94015	ENSG00000141540	TTYH2	tweety family member 2	17	4.3792	4.83933	4.04359	1.79448	3.16556	2.50195	2.48703	3.18317	3.87374	7.8793	8.28835	8.5138	5.93073	6.25435	6.4229
157869	ENSG00000164764	SBSPON	somatomedin B and thrombospondin type 1 domain containing	8	5.18665	5.44801	5.83576	5.98312	5.45729	6.17374	7.15634	4.72702	4.7949	13.4325	11.7295	12.6593	6.56156	6.37929	6.2767
2353	ENSG00000170345	FOS	Fos proto-oncogene, AP-1 transcription factor subunit	14	6.62702	6.96832	6.75942	7.90948	7.56188	7.49426	3.60679	4.35208	4.35641	13.3883	13.3066	14.2207	6.22995	5.73694	6.48251
10637	ENSG00000243709	LEFTY1	left-right determination factor 1	1	0.895239	0.799922	-0.424282	-0.424282	-0.424282	1.68026	-0.424282	-0.424282	-0.424282	9.51857	8.37716	9.36478	4.57548	5.50909	5.34192
83876	ENSG00000134042	MRO	maestro	18	3.13185	3.29941	2.2292	3.06214	2.57385	2.5145	1.6899	0.855987	1.25642	7.84844	8.46534	7.89035	3.50513	3.70441	3.18304
23090	ENSG00000102935	ZNF423	zinc finger protein 423	16	-0.424282	-0.424282	-0.424282	2.63055	3.16556	0.98188	1.73062	0.80384	3.55422	8.90106	8.77486	8.8528	5.85765	5.87799	6.21017
84059	ENSG00000164199	ADGRV1	adhesion G protein-coupled receptor V1	5	3.57392	3.61465	4.42976	5.09289	5.75412	5.85495	5.0242	3.15307	4.81062	10.5683	9.83776	10.4331	8.47342	8.56607	8.4871
100287362	ENSG00000261603	PRSS46	protease, serine 46	3	-0.424282	-0.424282	-0.424282	-0.424282	-0.424282	-0.424282	-0.424282	-0.424282	0.0959818	6.0009	5.90542	6.00701	2.75929	2.01146	2.39764
163589	ENSG00000162782	TDRD5	tudor domain containing 5	1	-0.424282	-0.424282	1.75252	-0.424282	0.826732	-0.424282	-0.424282	-0.424282	0.477548	9.93694	8.63113	9.39149	2.52767	2.35825	1.35326
54549	ENSG00000069188	SDK2	sidekick cell adhesion molecule 2	17	2.38316	0.799922	1.05836	2.64645	3.35153	3.42006	3.37179	3.23624	3.09891	7.50604	8.51301	8.38874	6.76255	6.8529	6.95436
5101	ENSG00000184226	PCDH9	protocadherin 9	13	7.07291	7.40424	7.08239	6.77391	6.4297	6.36622	6.41773	5.95985	5.69439	10.1195	10.123	11.057	7.12257	7.55038	7.38716
55	ENSG00000014257	ACPP	acid phosphatase, prostate	3	3.1142	1.93545	2.61229	2.64722	2.3296	2.20778	1.45776	1.77856	1.2407	8.24166	9.44193	8.57334	4.39672	3.4229	2.84686
55786	ENSG00000170954	ZNF415	zinc finger protein 415	19	3.00035	2.76819	2.23225	5.19302	4.9296	4.93669	4.17706	4.22057	3.95862	8.3381	8.58469	8.71144	7.06006	6.9402	7.12422
440087	ENSG00000179256	SMCO3	single-pass membrane protein with coiled-coil domains 3	12	3.27245	2.94781	1.75252	4.40415	4.41375	4.43645	3.4267	3.18317	3.34044	8.22229	8.05321	8.11637	3.78663	3.40671	3.41933
10763	ENSG00000132688	NES	nestin	1	7.60514	7.69262	7.4641	8.07891	8.09427	8.33521	9.30468	7.59878	9.56407	15.0248	13.7649	13.9459	13.9032	13.7548	13.8432
5152	ENSG00000160191	PDE9A	phosphodiesterase 9A	21	-0.424282	-0.424282	-0.424282	2.27225	2.28067	2.50195	1.84986	2.52303	-0.424282	9.35584	9.59512	9.74387	6.5098	6.41115	6.62158
1602	ENSG00000276644	DACH1	dachshund family transcription factor 1	13	2.03187	1.45249	2.227	2.27225	0.826732	2.78541	2.92784	1.62283	0.0959818	12.2606	10.6567	11.5893	5.90678	5.76627	5.75837
10788	ENSG00000145703	IQGAP2	IQ motif containing GTPase activating protein 2	5	1.08952	3.25214	1.75252	2.71016	1.97092	1.04149	3.35549	2.954	3.11606	12.3043	10.4766	11.5033	5.7936	5.95898	6.07412
64094	ENSG00000112562	SMOC2	SPARC related modular calcium binding 2	6	-0.424282	-0.424282	-0.424282	1.07523	-0.424282	-0.424282	-0.424282	-0.424282	0.0959818	6.75414	7.59051	6.70608	6.66062	6.35433	6.74841
23127	ENSG00000198756	COLGALT2	collagen beta(1-O)galactosyltransferase 2	1	6.12634	6.39904	6.65058	5.00305	5.02801	4.43645	4.96998	4.77748	4.05318	9.78653	9.04478	9.61306	7.22277	6.60221	7.33812
51673	ENSG00000159713	TPPP3	tubulin polymerization promoting protein family member 3	16	3.92945	3.66616	2.227	2.91733	2.55765	2.14883	2.48703	1.62283	2.64296	11.3066	9.62549	10.4833	3.13408	2.35825	3.15198
4128	ENSG00000189221	MAOA	monoamine oxidase A	X	6.81014	7.06805	7.05821	6.83009	6.68035	6.8925	5.88454	5.62754	5.56502	9.85669	10.7528	10.7588	6.22995	6.16906	6.45302
2162	ENSG00000124491	F13A1	coagulation factor XIII A chain	6	-0.424282	-0.424282	-0.424282	-0.424282	-0.424282	-0.424282	-0.424282	-0.424282	-0.424282	6.72366	6.83762	5.93965	2.52767	2.01146	3.15198
7135	ENSG00000159173	TNNI1	troponin I1, slow skeletal type	1	1.58886	2.29142	1.04078	2.36953	3.22829	3.41268	0.0442581	0.808551	0.0979766	9.19833	8.93286	8.88955	4.87085	5.25636	4.13254
145773	ENSG00000157470	FAM81A	family with sequence similarity 81 member A	15	3.42996	4.14354	3.65012	4.30824	4.41375	4.59168	4.71117	3.59509	3.63159	8.14962	7.88645	8.27508	4.635	4.35512	4.65396
5592	ENSG00000185532	PRKG1	protein kinase, cGMP-dependent, type I	10	4.45448	4.05987	3.79353	5.37854	5.45747	5.4114	4.61344	4.09485	5.40896	9.49093	9.29924	9.13214	6.17085	6.35433	6.21017
477	ENSG00000018625	ATP1A2	ATPase Na+/K+ transporting subunit alpha 2	1	0.89701	1.93489	2.23119	2.27225	3.32654	3.03005	1.12363	1.62305	1.99323	9.68665	8.56747	8.4151	2.26303	2.90876	2.84237
118980	ENSG00000156398	SFXN2	sideroflexin 2	10	8.8953	8.92049	8.87787	8.87091	8.79012	8.67906	9.23481	8.175	7.91597	12.3997	12.044	12.1855	8.49378	8.63508	8.48685
441027	ENSG00000249242	TMEM150C	transmembrane protein 150C	4	6.03548	5.60625	5.99497	6.43765	6.73248	6.6077	5.21194	6.41601	5.24196	11.958	10.5411	11.246	7.22685	6.84984	7.01382
2628	ENSG00000171766	GATM	glycine amidinotransferase	15	4.03132	3.97105	3.49086	3.54102	3.81916	3.22558	5.00184	4.46531	5.29468	9.60821	10.9221	10.7629	8.12468	7.99577	8.24729
6539	ENSG00000111181	SLC6A12	solute carrier family 6 member 12	12	0.895239	1.45249	-0.424282	1.79448	2.35621	2.14883	0.917609	2.34507	2.97527	7.26874	7.85264	7.47373	6.60218	6.41115	6.45302
91461	ENSG00000162878	PKDCC	protein kinase domain containing, cytoplasmic	2	5.63785	5.50957	5.06817	5.47003	4.9818	4.91939	4.91635	6.25018	6.45064	10.1596	10.3625	10.762	6.90989	6.63439	7.00368
375616	ENSG00000135253	KCP	kielin/chordin-like protein	7	3.71328	3.41512	3.88993	3.54848	4.78	4.27287	5.26353	5.5093	4.63664	10.3434	10.0044	10.464	5.92402	6.71907	5.88858
4010	ENSG00000136944	LMX1B	LIM homeobox transcription factor 1 beta	9	3.43624	1.92406	3.49976	3.17896	3.34663	3.23336	2.79864	1.91115	2.00282	11.8054	9.98998	11.1718	5.70849	6.12757	5.81132
114792	ENSG00000186231	KLHL32	kelch like family member 32	6	0.895239	2.24135	-0.424282	1.79448	-0.424282	0.98188	0.397789	0.497976	0.779015	7.30521	7.0229	7.61197	2.54581	4.00901	3.66429
10003	ENSG00000077616	NAALAD2	N-acetylated alpha-linked acidic dipeptidase 2	11	5.63785	5.41873	5.32585	4.80882	4.93453	5.41851	3.83124	4.61026	4.62818	8.56366	8.7278	8.96441	6.89445	7.3193	7.07174
152	ENSG00000184160	ADRA2C	adrenoceptor alpha 2C	4	-0.424282	0.799922	-0.424282	1.07523	0.826732	-0.424282	1.12097	2.24712	3.66877	9.08916	8.1753	8.76472	4.69216	4.69728	4.89239
26508	ENSG00000163909	HEYL	hes related family bHLH transcription factor with YRPW motif-like	1	4.5942	3.77511	4.15404	4.09486	4.10438	3.02222	1.45776	2.02868	3.19509	8.41107	8.82807	9.14465	6.99185	6.77091	7.04381
9935	ENSG00000204103	MAFB	MAF bZIP transcription factor B	20	-0.424282	-0.424282	1.04078	4.875	5.27791	4.85953	2.48703	1.45748	6.49272	13.7871	12.4146	13.3355	6.10922	6.21234	5.98137
83992	ENSG00000077063	CTTNBP2	cortactin binding protein 2	7	6.72148	6.61961	6.49137	7.69868	7.68955	7.60776	7.76481	8.56712	7.78859	11.1804	10.862	10.8828	7.88717	8.09561	8.10756
4634	ENSG00000160808	MYL3	myosin light chain 3	3	2.37963	1.45249	1.04078	-0.424282	1.48652	-0.424282	0.917609	2.6044	1.87084	7.77167	7.32036	7.61717	0.8069	1.55402	1.79066
1271	ENSG00000122756	CNTFR	ciliary neurotrophic factor receptor	9	-0.424282	1.45249	1.04078	2.27225	1.93756	0.98188	1.84986	1.05606	1.2407	8.39181	7.23288	7.63857	1.46136	0.880313	0.722507
143686	ENSG00000149212	SESN3	sestrin 3	11	6.88007	7.04648	6.95519	8.00435	7.97549	7.90287	8.52875	9.12939	8.49672	11.666	11.9273	12.0132	9.56403	9.62889	9.57482
441869	ENSG00000235098	ANKRD65	ankyrin repeat domain 65	1	3.43908	3.28764	3.17999	3.75361	3.36749	3.88561	3.77521	2.24506	2.45557	8.68459	7.8054	8.68294	4.28316	4.73207	4.83449
158880	ENSG00000247746	USP51	ubiquitin specific peptidase 51	X	5.14164	4.93636	5.17683	5.47003	5.52347	5.77762	6.18592	5.89344	5.62301	9.20402	8.90555	8.81883	5.58329	5.54717	5.20706
2334	ENSG00000155966	AFF2	AF4/FMR2 family member 2	X	-0.424282	0.799922	-0.424282	2.27225	1.48652	0.98188	2.34764	1.77117	3.19677	7.46579	7.16359	7.33207	6.7168	6.71182	6.71152
1116	ENSG00000133048	CHI3L1	chitinase 3 like 1	1	-0.424282	1.90842	1.7609	4.36418	4.78544	4.36457	4.38592	2.02931	4.08168	9.68183	9.14035	9.44527	4.1043	4.01723	4.57453
5324	ENSG00000181690	PLAG1	PLAG1 zinc finger	8	6.42629	6.46557	6.35926	8.25644	8.30597	8.19088	7.59808	7.88281	7.40086	11.1786	10.6277	11.0378	8.38436	8.65068	8.46375
5139	ENSG00000172572	PDE3A	phosphodiesterase 3A	12	3.42996	3.97105	3.92397	4.38003	4.92788	4.35209	3.2021	3.47041	4.09153	9.22039	10.126	10.8261	7.60725	7.29839	7.52532
54756	ENSG00000144730	IL17RD	interleukin 17 receptor D	3	6.76947	7.00149	6.44794	8.343	8.25201	8.28146	6.73102	7.29448	7.54985	11.2539	11.462	11.3795	10.5699	10.3948	10.3244
202333	ENSG00000164309	CMYA5	cardiomyopathy associated 5	5	4.72157	4.22262	4.68233	4.80644	4.9818	4.66344	2.81475	3.2854	3.55423	10.516	9.283	9.58394	6.5098	6.84152	6.60826
80144	ENSG00000138759	FRAS1	Fraser extracellular matrix complex subunit 1	4	9.31577	9.87008	9.66717	8.57833	8.85366	8.4411	9.54618	9.88457	9.46978	12.9798	12.9893	13.1158	9.8607	10.1485	9.92184
7552	ENSG00000147180	ZNF711	zinc finger protein 711	X	0.895239	1.45249	1.75252	3.54102	3.71002	3.70526	6.1457	5.89391	5.49443	10.9314	10.423	11.4918	8.18473	8.2747	8.3786
84448	ENSG00000163995	ABLIM2	actin binding LIM protein family member 2	4	-0.424282	0.799922	-0.424282	2.27225	1.48652	2.78541	1.60063	1.27069	2.39927	8.52151	7.20249	7.82433	5.67121	5.67641	5.70932
7710	ENSG00000179909	ZNF154	zinc finger protein 154	19	4.63459	5.53817	4.64761	5.91133	5.16494	4.9474	3.74424	3.39206	3.87356	8.71164	9.00535	8.90733	8.0542	8.10308	7.82751
285676	ENSG00000178187	ZNF454	zinc finger protein 454	5	0.903473	0.799922	-0.424282	1.08398	0.849383	-0.424282	0.39736	0.497976	0.477548	6.07493	6.46643	6.22411	5.59444	5.83578	5.32706
117247	ENSG00000112394	SLC16A10	solute carrier family 16 member 10	6	5.62316	5.01268	5.0256	6.88077	6.59526	6.53193	5.47681	4.96908	4.44486	10.2429	10.2136	9.99601	6.94769	7.06542	6.67329
124961	ENSG00000180787	ZFP3	ZFP3 zinc finger protein	17	4.52603	4.29758	4.45433	3.70065	4.26734	3.56238	3.03681	4.12273	5.85846	9.22321	9.18928	9.1271	6.68899	6.78531	6.53976
57713	ENSG00000198879	SFMBT2	Scm-like with four mbt domains 2	10	1.06562	1.99239	-0.424282	2.29869	2.02807	2.80366	2.62766	2.24753	1.84339	10.0603	8.60552	9.63093	7.0821	7.2925	7.20668
815	ENSG00000070808	CAMK2A	calcium/calmodulin dependent protein kinase II alpha	5	3.27321	2.31134	3.92612	4.75933	4.29307	4.76783	5.4551	2.6044	3.98974	10.9082	9.74114	10.2785	4.09275	4.14854	3.40568
92196	ENSG00000163331	DAPL1	death associated protein like 1	2	-0.424282	0.801505	-0.424282	2.63055	1.5744	1.68785	1.21131	0.109321	1.2407	7.42389	7.7285	8.58871	2.7739	2.27093	1.35326
11320	ENSG00000071073	MGAT4A	mannosyl (alpha-1,3-)-glycoprotein beta-1,4-N-acetylglucosaminyltransferase, isozyme A	2	3.45814	3.13691	2.59492	4.61008	4.57667	4.00741	3.71886	3.68545	6.55237	10.412	9.82973	9.76885	8.28232	8.40657	8.31589
770	ENSG00000063180	CA11	carbonic anhydrase 11	19	4.94684	5.37757	4.88811	6.34153	6.30209	6.33421	4.27288	4.846	5.62301	11.2341	9.97914	10.4188	5.58329	5.28872	5.13459
126859	ENSG00000162779	AXDND1	axonemal dynein light chain domain containing 1	1	-0.424282	2.24135	2.227	1.79448	2.78992	0.98188	2.15784	2.02868	1.2407	10.0327	8.5926	9.0461	4.24291	3.07891	2.99878
NA	NA	NA	NA	NA	8.96258	8.86846	8.77701	6.75399	7.42678	7.05888	7.66564	7.06371	7.26051	10.2936	10.0896	10.0708	10.9028	10.5307	10.7775
100129792	ENSG00000198865	CCDC152	coiled-coil domain containing 152	5	0.927592	1.94079	1.08624	3.57105	1.95663	2.56793	1.77078	2.51151	1.7972	7.46254	6.80764	7.20644	6.01172	5.61089	6.3397
30832	ENSG00000177932	ZNF354C	zinc finger protein 354C	5	5.32443	5.47832	5.46148	5.33129	5.73408	5.56994	4.57223	5.88992	6.02509	9.05402	9.23609	9.1706	7.84524	7.77915	7.83157
7301	ENSG00000092445	TYRO3	TYRO3 protein tyrosine kinase	15	9.68087	9.69009	9.73393	9.33983	9.31442	9.1567	9.09728	7.39216	8.01285	14.295	13.1161	13.623	8.96293	8.95963	8.9129
117154	ENSG00000126733	DACH2	dachshund family transcription factor 2	X	0.895239	0.818524	-0.424282	2.64663	1.48652	2.78541	0.405247	0.50303	1.33368	9.12783	8.01777	8.72922	3.45238	1.55402	2.88961
NA	NA	NA	NA	NA	3.45924	2.98197	2.90461	3.62284	4.22987	4.28754	4.61585	4.8375	4.1348	8.72251	10.2591	9.46619	5.5298	4.97667	4.88239
7535	ENSG00000115085	ZAP70	zeta chain of T-cell receptor associated protein kinase 70	2	-0.424282	0.799922	1.04078	-0.424282	0.826732	0.98188	0.917609	0.109321	1.7372	7.93358	7.07414	8.66397	2.25162	3.40671	2.39764
256435	ENSG00000184005	ST6GALNAC3	ST6 N-acetylgalactosaminide alpha-2,6-sialyltransferase 3	1	5.27222	5.02728	5.32586	4.40415	4.18816	4.06462	0.68081	2.82414	3.63159	14.7483	12.0486	13.7543	7.55101	7.25766	7.33812
54494	ENSG00000180425	C11orf71	chromosome 11 open reading frame 71	11	6.7419	6.96426	6.94254	6.49498	6.83995	6.63819	6.28913	6.20065	5.62829	10.3172	9.36376	9.84257	5.46599	5.54122	5.37979
201651	ENSG00000240602	AADACP1	arylacetamide deacetylase pseudogene 1	3	-0.424282	-0.424282	-0.424282	-0.424282	-0.424282	-0.424282	-0.424282	-0.424282	0.477548	5.48392	5.45437	5.48391	-0.424282	-0.424282	-0.424282
3053	ENSG00000099937	SERPIND1	serpin family D member 1	22	2.37963	1.90018	1.04078	2.27225	2.55765	2.14883	2.62717	1.62283	2.30795	9.22321	7.69241	8.57057	3.29033	3.07282	3.74556
5973	ENSG00000102032	RENBP	renin binding protein	X	3.02521	3.50015	3.31181	3.71326	3.49852	3.48372	3.29647	2.91956	2.99222	7.6914	7.85818	7.68768	5.36136	5.32458	4.92497
7139	ENSG00000118194	TNNT2	troponin T2, cardiac type	1	3.304	3.29172	2.58486	4.05078	3.65712	3.98023	2.4911	2.15144	1.43298	10.2239	9.6619	8.77642	5.58969	5.81827	5.21241
6943	ENSG00000118526	TCF21	transcription factor 21	6	5.22999	4.22526	4.95066	6.72157	6.41299	6.24621	4.29407	6.91658	6.75717	13.4911	11.5723	12.317	5.48966	5.46157	4.88106
169693	ENSG00000181778	TMEM252	transmembrane protein 252	9	-0.424282	-0.424282	-0.424282	1.07523	-0.424282	-0.424282	-0.424282	-0.424282	0.477548	5.80831	7.38266	7.07386	-0.424282	-0.424282	-0.424282
335	ENSG00000118137	APOA1	apolipoprotein A1	11	-0.424282	1.90018	-0.424282	-0.424282	1.48652	-0.424282	0.0442579	-0.424282	0.0959819	6.89758	8.22175	7.52825	1.46136	-0.424282	2.39764
NA	NA	NA	NA	NA	-0.424282	-0.424282	-0.424282	1.07523	0.826732	-0.424282	0.0442581	-0.424282	-0.424282	8.3723	6.73522	7.38367	2.53036	2.36181	2.82356
2066	ENSG00000178568	ERBB4	erb-b2 receptor tyrosine kinase 4	2	4.8386	4.78825	4.25663	4.49408	4.18816	3.95449	1.84986	-0.424282	1.7372	10.4685	11.6738	11.4932	7.27047	7.19431	7.22051
100505687	ENSG00000240024	LINC00888	long intergenic non-protein coding RNA 888	3	7.3645	7.18288	7.12987	7.20693	7.00187	7.37299	6.34464	6.73562	6.70686	9.88872	9.42173	9.71172	7.82199	7.81953	8.07523
199777	ENSG00000188171	ZNF626	zinc finger protein 626	19	5.4956	5.20781	5.60393	5.0791	5.11297	5.46245	4.3513	6.41577	4.80005	9.83743	9.72268	9.78548	9.4474	9.4316	9.50935
NA	NA	NA	NA	NA	-0.424282	0.799922	-0.424282	-0.424282	0.826732	-0.424282	-0.424282	0.109321	-0.424282	6.39656	5.52972	5.66165	4.07151	3.67767	3.74555
170082	ENSG00000176896	TCEANC	transcription elongation factor A N-terminal and central domain containing	X	4.78699	5.1562	4.75537	5.07268	5.04478	5.29082	4.53212	4.59333	4.85537	7.98701	7.79308	7.9456	6.22806	5.86897	5.83123
360	ENSG00000165272	AQP3	aquaporin 3 (Gill blood group)	9	3.70122	3.87641	4.60665	2.91733	3.16556	2.78541	3.03205	1.90566	2.21045	11.2832	9.25367	10.8092	5.52155	5.44202	5.30936
11000	ENSG00000263163	SLC27A3	solute carrier family 27 member 3	1	3.86111	4.22946	3.79485	4.06239	4.64512	3.7746	4.85186	3.84071	3.70803	8.15651	8.31016	8.58601	5.54507	5.55395	5.43735
9324	ENSG00000118418	HMGN3	high mobility group nucleosomal binding domain 3	6	10.2169	10.2917	10.2616	9.40136	9.5197	9.4947	9.61144	10.0158	9.41749	12.1119	11.9083	11.9568	9.51932	9.46858	9.6368
2261	ENSG00000068078	FGFR3	fibroblast growth factor receptor 3	4	7.47618	7.37545	7.43232	7.13449	7.14659	6.84969	7.56943	5.6043	5.13126	11.2528	11.726	11.0136	8.0907	7.91891	8.06248
445	ENSG00000130707	ASS1	argininosuccinate synthase 1	9	4.29978	4.29758	3.10735	5.12066	5.31565	5.28058	7.46434	6.33607	6.7	11.2205	11.0102	10.9599	6.10922	5.32861	5.87372
127833	ENSG00000143858	SYT2	synaptotagmin 2	1	4.03318	3.28139	3.1092	3.98528	4.02346	3.59056	2.45036	1.80323	3.13182	8.05764	8.19697	7.85133	4.46149	4.90989	4.30572
128553	ENSG00000182463	TSHZ2	teashirt zinc finger homeobox 2	20	3.27702	2.2444	2.23395	3.55837	2.83481	3.0898	1.6012	2.15187	2.86595	7.35388	7.98561	8.16728	5.0193	5.36145	4.79665
2882	ENSG00000116157	GPX7	glutathione peroxidase 7	1	3.09562	3.12294	3.49086	1.79448	2.55765	2.78541	3.26445	5.14691	4.48705	9.27931	9.33119	9.34886	7.90541	7.6761	7.92087
129881	ENSG00000154479	CCDC173	coiled-coil domain containing 173	2	3.57196	3.54831	2.86905	2.63055	1.93756	2.50195	0.39736	1.90566	1.87084	6.93797	7.11548	7.03135	3.98265	3.67767	2.39764
6332	ENSG00000136546	SCN7A	sodium voltage-gated channel alpha subunit 7	2	2.97331	2.13958	2.64788	3.87817	2.85751	2.33354	1.1322	0.822029	2.31517	9.2887	7.82169	8.82315	3.63442	3.54453	3.80252
9394	ENSG00000136720	HS6ST1	heparan sulfate 6-O-sulfotransferase 1	2	8.80293	8.78101	8.73872	7.72678	7.73901	7.85769	7.48699	8.03044	7.79701	10.0549	10.7638	10.9277	9.41495	9.32564	9.36318
7140	ENSG00000130595	TNNT3	troponin T3, fast skeletal type	11	-0.424282	0.799922	-0.424282	-0.424282	-0.424282	-0.424282	0.917609	0.109321	-0.424282	5.74901	7.37587	6.57903	-0.424282	-0.424282	1.35326
635	ENSG00000145692	BHMT	betaine--homocysteine S-methyltransferase	5	2.5998	1.46092	3.66236	3.65248	3.32243	3.45153	2.9918	2.15597	1.78074	8.42626	10.0323	10.1176	4.14169	4.44336	4.60848
51285	ENSG00000103710	RASL12	RAS like family 12	15	-0.424282	-0.424282	-0.424282	-0.424282	0.826732	-0.424282	0.0442581	-0.424282	-0.424282	7.47157	9.46932	8.97649	5.43746	5.71773	5.55127
23371	ENSG00000111077	TNS2	tensin 2	12	8.50301	8.56132	8.69674	7.93854	8.25333	7.93399	8.84203	7.98297	7.99524	12.3367	11.0939	11.9642	7.69471	7.7056	7.3058
55251	ENSG00000203880	PCMTD2	protein-L-isoaspartate (D-aspartate) O-methyltransferase domain containing 2	20	9.2323	9.04638	9.19973	9.22645	9.50482	9.29835	8.90015	9.28131	8.72865	12.2478	11.5641	11.7571	8.83509	8.85912	8.88893
8613	ENSG00000162407	PLPP3	phospholipid phosphatase 3	1	8.07362	8.00461	8.17047	8.61221	8.6438	8.6546	8.30706	6.85973	8.08031	12.0569	11.6416	12.122	6.80259	6.85027	6.82487
56133	ENSG00000112852	PCDHB2	protocadherin beta 2	5	3.31717	3.16867	3.51021	5.72123	5.56204	4.99775	1.91335	5.04426	3.31045	10.0213	9.79458	9.92188	9.20476	9.22192	9.12982
10480	ENSG00000149100	EIF3M	eukaryotic translation initiation factor 3 subunit M	11	12.1067	12.0384	12.0822	11.2273	11.2235	11.2468	11.2557	11.5121	10.9902	14.2278	13.4025	13.7624	11.7086	11.7204	11.9099
84133	ENSG00000183579	ZNRF3	zinc and ring finger 3	22	8.50923	8.57873	8.48503	8.23493	7.95119	7.73276	8.59288	8.68255	8.10825	11.7617	10.9952	11.0992	8.81475	8.94734	8.82186
644596	ENSG00000196972	SMIM10L2B	small integral membrane protein 10 like 2B	X	2.89403	2.51707	3.49086	3.97504	4.41375	4.35208	3.50145	5.11949	4.8848	8.93036	8.35459	8.37407	5.67121	5.16813	5.27606
116535	ENSG00000172935	MRGPRF	MAS related GPR family member F	11	3.09561	2.94781	2.58345	2.91733	1.93756	-0.424282	3.4267	0.497976	3.59343	11.4572	9.82315	10.2202	1.90994	2.35825	1.79066
5521	ENSG00000156475	PPP2R2B	protein phosphatase 2 regulatory subunit Bbeta	5	3.57196	3.12648	3.31181	5.06332	4.67114	4.51804	2.80103	3.42835	4.55576	9.32074	8.75758	8.57057	6.69103	6.35697	6.64785
2941	ENSG00000170899	GSTA4	glutathione S-transferase alpha 4	6	7.33327	7.46877	7.28148	8.17112	8.14473	8.26913	6.81852	7.48016	7.4398	11.953	10.7878	11.1587	7.98672	8.04915	8.1946
23236	ENSG00000182621	PLCB1	phospholipase C beta 1	20	4.30705	2.74846	3.10743	5.02486	4.41375	4.92169	6.61483	7.07871	6.90111	10.7244	10.6319	10.5954	8.5805	8.66049	8.76212
4485	ENSG00000173531	MST1	macrophage stimulating 1	3	6.34876	6.55041	6.54646	7.70866	7.51628	7.78018	7.67486	8.22049	7.84595	10.3608	11.2656	10.6559	7.05129	7.14073	6.96289
199	ENSG00000204472	AIF1	allograft inflammatory factor 1	6	-0.424282	-0.424282	-0.0530477	-0.424282	0.121715	-0.424282	-0.424282	-0.424282	-0.424282	9.63146	7.42721	8.56847	0.111913	-0.424282	0.348267
199	ENSG00000235588	AIF1	allograft inflammatory factor 1	6	-0.424282	-0.424282	-0.0530477	-0.424282	0.121715	-0.424282	-0.424282	-0.300605	-0.424282	9.66367	7.46129	8.59212	0.110407	-0.424282	0.348267
199	ENSG00000237727	AIF1	allograft inflammatory factor 1	6	-0.424282	-0.424282	-0.0530477	-0.424282	0.121715	-0.424282	-0.424282	-0.300605	-0.424282	9.66404	7.46039	8.5924	0.110407	-0.424282	0.348267
199	ENSG00000206428	AIF1	allograft inflammatory factor 1	6	-0.424282	-0.424282	-0.0530477	-0.424282	0.121715	-0.424282	-0.424282	-0.300605	-0.424282	9.66442	7.46169	8.59113	0.111819	-0.424282	0.348267
199	ENSG00000234836	AIF1	allograft inflammatory factor 1	6	-0.424282	-0.424282	-0.0530477	-0.424282	0.121715	-0.424282	-0.424282	-0.300605	-0.424282	9.56329	7.34319	8.47577	0.110407	-0.424282	0.0660157
199	ENSG00000235985	AIF1	allograft inflammatory factor 1	6	-0.424282	-0.424282	-0.0530477	-0.424282	0.121715	-0.424282	-0.424282	-0.300605	-0.424282	9.56393	7.34394	8.47441	0.110878	-0.424282	0.0660157
50508	ENSG00000074771	NOX3	NADPH oxidase 3	6	-0.424282	-0.424282	-0.424282	1.07523	0.826732	-0.424282	0.68081	-0.424282	-0.424282	6.41576	6.6135	6.45586	-0.424282	1.55402	-0.424282
30812	ENSG00000005513	SOX8	SRY-box 8	16	-0.424282	-0.424282	-0.424282	-0.424282	-0.424282	-0.424282	0.0442581	0.497976	0.779015	6.04861	5.17031	5.38609	3.98265	4.27574	4.0902
27239	ENSG00000250510	GPR162	G protein-coupled receptor 162	12	5.9293	5.94225	6.02324	6.52339	6.63629	6.24429	6.01785	4.30417	4.58776	9.90342	9.65672	9.74551	4.8001	4.10255	4.54763
2053	ENSG00000120915	EPHX2	epoxide hydrolase 2	8	3.08736	3.77511	3.64576	5.25911	5.02275	4.38016	6.01505	5.49619	5.69687	9.11212	10.3178	9.81731	7.52178	7.11923	7.1103
8912	ENSG00000196557	CACNA1H	calcium voltage-gated channel subunit alpha1 H	16	1.57271	1.90018	1.57902	-0.424282	2.28067	0.98188	1.12097	3.32595	6.52984	10.2647	10.3006	10.3689	7.39441	7.6021	7.30386
7103	ENSG00000127324	TSPAN8	tetraspanin 8	12	1.57271	1.45249	2.227	3.15645	3.46333	3.02222	0.917609	1.62283	3.03344	12.657	10.6734	13.2673	-0.424282	0.880313	-0.424282
54845	ENSG00000104413	ESRP1	epithelial splicing regulatory protein 1	8	-0.424282	2.25367	1.75252	1.10478	0.826732	0.98188	0.68081	1.06571	0.0959818	7.26874	6.89574	7.1253	9.10912	9.19787	9.15843
1800	ENSG00000015413	DPEP1	dipeptidase 1 (renal)	16	-0.424282	-0.424282	-0.424282	-0.424282	2.28067	-0.424282	1.12097	1.27069	0.0959818	7.19289	8.88896	7.63857	2.95882	2.01146	1.79066
89944	ENSG00000149328	GLB1L2	galactosidase beta 1 like 2	11	2.76478	-0.424282	2.82671	2.43935	1.53283	2.42997	2.38183	2.97744	2.71783	8.28305	9.9503	9.38561	7.67543	7.76675	7.80237
90952	ENSG00000149564	ESAM	endothelial cell adhesion molecule	11	1.57271	1.90167	1.75252	3.19477	2.82599	2.15813	2.53424	1.98344	2.41226	7.40107	9.11949	8.97879	8.36533	8.06433	8.30412
168002	ENSG00000164488	DACT2	dishevelled binding antagonist of beta catenin 2	6	-0.424282	-0.424282	-0.424282	-0.424282	-0.424282	-0.424282	-0.424282	-0.424282	-0.424282	6.16661	8.35202	7.54346	3.13408	2.87157	3.53646
225689	ENSG00000181085	MAPK15	mitogen-activated protein kinase 15	8	2.37954	0.313952	1.75252	2.14692	2.89003	3.18845	0.546035	1.05536	1.93315	8.44914	10.345	9.57447	4.32161	4.38249	4.08723
8029	ENSG00000107611	CUBN	cubilin	10	2.66505	3.13339	2.66798	4.50232	5.39842	4.53141	2.98397	4.03745	5.27672	9.58652	11.6166	10.7268	4.87413	5.21935	5.11651
57447	ENSG00000165795	NDRG2	NDRG family member 2	14	6.20528	6.19218	6.27628	6.67969	6.80775	6.84235	6.76828	6.67599	6.18986	11.6108	9.96212	10.5706	6.42501	6.54268	6.41222
221981	ENSG00000005108	THSD7A	thrombospondin type 1 domain containing 7A	7	0.981852	2.74846	1.04078	2.75413	3.16557	2.50195	2.92749	4.82917	4.33344	13.6859	10.9003	12.5544	8.63816	8.79569	8.62189
225689	ENSG00000274205	MAPK15	mitogen-activated protein kinase 15	8	2.37973	0.313952	1.75252	2.72128	3.24859	3.26179	0.546035	1.05677	1.93343	8.44853	10.3454	9.57497	4.43725	4.73589	4.3061
23554	ENSG00000106025	TSPAN12	tetraspanin 12	7	7.86173	7.92317	7.81455	7.57017	7.99307	7.71298	8.07125	8.2648	7.59452	10.6012	11.9486	11.4358	9.29091	9.20228	9.24337
23109	ENSG00000181418	DDN	dendrin	12	3.57196	3.27908	3.10735	1.07523	2.98994	2.78541	2.15784	1.62283	2.56622	13.9591	11.0287	12.3888	3.88797	3.2494	3.29184
23363	ENSG00000124006	OBSL1	obscurin like 1	2	9.79589	9.77892	9.84718	9.74126	9.81632	9.786	9.98874	10.2246	10.1276	12.172	12.0996	12.4414	9.11809	9.23159	9.07884
92104	ENSG00000197557	TTC30A	tetratricopeptide repeat domain 30A	2	8.0911	8.04287	7.95452	7.68705	7.53273	7.66044	6.77053	7.44214	7.4531	9.88321	9.89954	9.9691	7.68211	7.31641	7.4818
345462	ENSG00000234284	ZNF879	zinc finger protein 879	5	3.60928	3.13705	3.13277	3.70888	3.93966	3.7063	3.66319	4.93817	4.64492	8.16487	8.04558	8.23013	6.13532	6.62375	6.44134
1770	ENSG00000007174	DNAH9	dynein axonemal heavy chain 9	17	1.13116	0.829245	1.08588	2.64532	2.41881	2.9857	0.787803	0.904341	1.26445	7.61159	7.81604	7.0477	3.24843	4.28349	4.06407
93	ENSG00000114739	ACVR2B	activin A receptor type 2B	3	7.39624	7.36926	7.41083	8.43502	8.23164	8.3537	6.91826	7.61118	7.0916	11.2562	10.8225	10.7998	10.5255	10.5783	10.5808
55553	ENSG00000110693	SOX6	SRY-box 6	11	4.79347	4.97132	4.35311	6.47824	6.18791	6.27467	6.0061	7.34296	5.94922	10.0201	9.73429	9.66979	6.73676	6.95521	6.75463
1824	ENSG00000134755	DSC2	desmocollin 2	18	9.9713	10.0403	10.0409	10.3247	10.4214	10.4224	9.77522	10.1536	9.55343	13.0141	12.4916	12.9356	11.878	11.8711	12.0129
5602	ENSG00000109339	MAPK10	mitogen-activated protein kinase 10	4	5.23	5.07067	5.12352	5.00305	5.49085	5.42111	5.3032	7.34943	5.4938	9.85141	9.85531	9.55046	5.64336	5.61349	5.87418
1001	ENSG00000062038	CDH3	cadherin 3	16	4.5491	4.58885	3.81024	6.1244	6.25552	6.43501	2.57226	1.05889	4.44828	11.2284	11.2425	11.5275	10.3511	10.3058	10.363
374462	ENSG00000139304	PTPRQ	protein tyrosine phosphatase, receptor type Q	12	5.09535	5.68736	5.54441	4.09486	4.54666	3.95449	0.68081	0.80384	3.74038	13.1923	10.81	11.9922	4.57548	4.63503	4.54635
83449	ENSG00000118557	PMFBP1	polyamine modulated factor 1 binding protein 1	16	4.30282	2.77334	2.87345	2.71277	2.98994	3.03187	3.06554	2.696	3.09459	6.8893	6.84276	6.32272	3.69956	4.10668	3.45353
80274	ENSG00000159307	SCUBE1	signal peptide, CUB domain and EGF like domain containing 1	22	3.9598	4.51456	3.32115	4.96759	3.96233	3.97613	2.79962	4.00334	2.57181	8.64283	7.84849	7.78057	5.37463	5.31309	4.94803
53335	ENSG00000119866	BCL11A	B-cell CLL/lymphoma 11A	2	1.5865	1.45249	2.227	2.27225	1.49453	1.68545	1.86609	2.35174	2.9303	6.45704	7.48086	7.14537	7.52764	7.79916	7.4838
25849	ENSG00000169116	PARM1	prostate androgen-regulated mucin-like protein 1	4	-0.424282	0.799922	-0.424282	5.12066	6.14323	5.80961	3.64026	3.63437	3.93607	9.14198	9.66502	8.89786	5.2442	5.47793	6.04206
2946	ENSG00000213366	GSTM2	glutathione S-transferase mu 2	1	7.19086	7.17367	6.9915	7.4647	7.72023	7.61215	6.88052	6.43723	7.77718	10.4628	10.4847	10.54	7.86363	8.09793	7.72715
4036	ENSG00000081479	LRP2	LDL receptor related protein 2	2	0.895239	0.821202	3.33339	2.63083	4.41409	0.981979	3.99102	3.59604	4.13925	9.53987	11.509	11.0894	4.57712	5.28981	4.49376
3748	ENSG00000131398	KCNC3	potassium voltage-gated channel subfamily C member 3	19	-0.424282	-0.424282	1.04078	1.79448	1.48652	-0.424282	3.03205	1.77117	4.80355	8.82412	8.86491	8.70849	6.54125	7.24729	6.699
151473	ENSG00000163053	SLC16A14	solute carrier family 16 member 14	2	6.25824	6.17877	5.96383	3.54102	3.81917	2.78541	3.85504	3.07313	2.10589	7.2897	8.37263	7.96649	5.93073	5.67641	5.46524
10446	ENSG00000170382	LRRN2	leucine rich repeat neuronal 2	1	1.73107	2.24152	1.75351	2.81507	3.20879	2.24374	1.06533	1.22569	2.64296	10.2217	8.26045	9.53139	7.92087	7.79242	7.39233
7678	ENSG00000196418	ZNF124	zinc finger protein 124	1	8.74949	8.67718	8.76511	8.44174	8.69038	8.67786	7.146	7.97563	7.39097	11.259	11.3198	11.0347	9.88505	9.99029	10.1395
140699	ENSG00000101353	MROH8	maestro heat like repeat family member 8	20	5.18761	4.63312	5.22883	4.33559	4.05849	4.00565	3.9824	3.87753	3.79577	7.31632	7.256	7.40047	4.39853	4.33833	4.32612
2264	ENSG00000160867	FGFR4	fibroblast growth factor receptor 4	5	7.52016	7.11059	7.05821	6.26898	6.12326	6.44018	7.45969	7.36781	7.02799	10.2414	10.3575	9.95653	7.24672	7.46209	7.19158
2619	ENSG00000180447	GAS1	growth arrest specific 1	9	5.90267	5.54077	5.76931	7.69868	7.53012	7.77909	4.83196	6.72521	4.46608	11.7633	11.2885	11.3225	6.02273	5.51297	5.93945
54997	ENSG00000088992	TESC	tescalcin	12	0.895239	0.843823	1.04078	2.68283	2.28897	-0.424282	2.81475	3.47041	4.54819	8.79143	8.62097	9.61816	5.28482	5.09235	5.6118
129080	ENSG00000186998	EMID1	EMI domain containing 1	22	3.27245	3.27908	4.25663	5.82225	5.55538	5.28058	3.76687	2.52303	3.70502	9.53549	11.3334	10.8131	5.85765	5.51296	5.65853
1244	ENSG00000023839	ABCC2	ATP binding cassette subfamily C member 2	10	3.28376	4.2997	3.35803	3.3709	3.77864	3.40712	2.73968	3.39857	3.91233	6.89602	8.30107	7.84324	4.41897	3.40671	3.71537
23145	ENSG00000197558	SSPO	SCO-spondin	7	1.57305	2.26879	2.227	3.8601	4.1952	2.78541	2.41164	3.07332	3.55731	8.03186	7.78924	7.41038	4.09824	3.26308	3.30433
64398	ENSG00000072415	MPP5	membrane palmitoylated protein 5	14	11.2427	11.288	11.2951	10.1762	10.1436	10.1007	10.0321	10.2295	10.1873	15.5278	12.9892	14.5231	10.5242	10.5824	10.6597
79152	ENSG00000103089	FA2H	fatty acid 2-hydroxylase	16	0.895239	-0.424282	-0.424282	2.63055	2.55765	0.98188	1.95999	1.77117	2.21045	6.96428	7.0825	7.0843	3.88797	4.27574	3.41932
NA	NA	NA	NA	NA	2.48547	3.02736	3.149	4.83719	4.89451	4.48414	5.1646	4.40749	3.91457	9.34243	11.6579	10.5198	6.11773	6.33123	5.76272
2302	ENSG00000129654	FOXJ1	forkhead box J1	17	1.57271	0.799922	-0.424282	1.79448	2.28067	3.02222	2.69244	3.38087	3.08936	8.51708	10.7231	9.51426	4.85119	5.0231	5.17128
22997	ENSG00000080854	IGSF9B	immunoglobulin superfamily member 9B	11	-0.424282	-0.424282	-0.424282	-0.424282	-0.424282	-0.424282	3.17593	1.62283	3.42979	8.88737	7.79778	8.19068	5.52155	5.85086	5.60589
342667	ENSG00000141750	STAC2	SH3 and cysteine rich domain 2	17	2.39334	1.92654	1.76924	3.55756	3.153	2.82884	1.35009	1.66242	1.73853	7.54308	6.39434	7.04259	4.33553	4.84809	4.37532
140290	ENSG00000242220	TCP10L	t-complex 10 like	21	-0.424282	0.799922	1.04078	-0.424282	-0.424282	-0.424282	-0.424282	-0.424282	0.0959818	4.89399	5.17003	4.86112	3.31134	3.88322	3.07163
388336	ENSG00000188803	SHISA6	shisa family member 6	17	-0.424282	-0.424282	-0.424282	-0.424282	1.48652	-0.424282	-0.424282	0.109321	-0.424282	6.8419	5.55399	5.57551	3.88797	3.79618	4.0902
5866	ENSG00000167994	RAB3IL1	RAB3A interacting protein like 1	11	4.12646	4.78825	4.52678	4.30824	3.59194	3.83525	4.1388	3.42634	3.47247	8.84552	7.45532	7.96649	3.13408	2.87157	3.53646
2138	ENSG00000104313	EYA1	EYA transcriptional coactivator and phosphatase 1	8	2.66577	2.53108	3.15225	3.40834	2.81695	3.42285	1.95999	1.62561	3.00247	6.71426	7.98458	7.91524	4.71193	4.93273	4.68183
23416	ENSG00000135519	KCNH3	potassium voltage-gated channel subfamily H member 3	12	3.92946	3.27908	3.79353	4.80644	3.32212	3.70526	3.08163	1.45748	4.05318	7.94684	7.95184	7.89123	4.07151	4.00747	3.41933
54869	ENSG00000131037	EPS8L1	EPS8 like 1	19	4.52603	4.05987	3.92397	6.36556	6.18462	6.50021	5.97257	7.43048	5.84228	9.57231	9.74493	9.72232	7.24204	7.44165	7.1395
4922	ENSG00000133636	NTS	neurotensin	12	3.09562	3.41997	3.31181	2.27225	1.93756	-0.424282	0.39736	-0.424282	-0.424282	5.97287	6.77706	6.73286	2.95882	1.55402	1.35326
644943	ENSG00000189431	RASSF10	Ras association domain family member 10	11	3.70122	2.51707	1.04078	5.85656	5.89159	5.8409	7.00311	3.70985	6.33974	10.3337	10.7581	10.8264	6.08808	6.65021	6.45302
90485	ENSG00000127903	ZNF835	zinc finger protein 835	19	3.96964	3.09832	1.90119	3.81227	2.19682	3.20034	2.37113	1.60356	2.06389	7.04345	7.2855	7.33801	5.52898	5.34181	5.53252
8908	ENSG00000056998	GYG2	glycogenin 2	X	2.37963	-0.424282	1.04078	3.17849	0.843764	0.999532	2.69244	3.47041	2.91465	7.71857	8.23815	7.77583	6.49381	6.55256	6.67366
56135	ENSG00000248383	PCDHAC1	protocadherin alpha subfamily C, 1	5	0.898081	-0.424282	2.227	-0.424282	0.826967	0.98188	0.974254	1.13769	0.856179	6.64282	7.08319	6.85793	7.32298	7.15784	7.27634
168544	ENSG00000181444	ZNF467	zinc finger protein 467	7	0.895239	1.90018	1.04078	2.63055	3.32211	3.56238	3.4267	4.27961	4.82017	8.53035	8.11161	8.17124	1.46136	2.87157	2.39764
10753	ENSG00000135773	CAPN9	calpain 9	1	0.895239	1.90018	1.75252	-0.424282	-0.424282	-0.424282	0.39736	0.109321	0.477548	4.04814	5.50504	4.53842	1.90994	2.01146	2.39764
375307	ENSG00000158428	CATIP	ciliogenesis associated TTC17 interacting protein	2	2.95364	3.17874	3.25271	3.52183	4.50972	4.17943	1.73142	1.78343	2.10639	8.26581	8.37714	8.08228	5.12185	5.01892	4.15251
1501	ENSG00000169862	CTNND2	catenin delta 2	5	-0.424282	-0.424282	-0.424282	-0.424282	-0.424282	-0.424282	0.68081	1.27069	2.39927	6.95119	5.96933	7.28761	3.67763	2.87157	3.53646
219623	ENSG00000196932	TMEM26	transmembrane protein 26	10	2.03187	1.45249	2.227	1.79448	1.48652	2.14883	1.45776	1.45748	0.477548	6.97727	6.81771	7.71443	3.88797	3.07282	3.15198
1040	ENSG00000163624	CDS1	CDP-diacylglycerol synthase 1	4	7.44824	7.49176	7.47478	6.89756	6.85714	7.06142	7.88834	8.06548	8.32539	11.567	10.6255	11.1426	10.3289	10.3074	10.2818
10008	ENSG00000175538	KCNE3	potassium voltage-gated channel subfamily E regulatory subunit 3	11	5.47371	5.38934	5.53203	3.74416	4.94676	4.75521	4.34084	3.18286	3.47134	8.22813	9.40128	8.67475	5.82777	5.70064	5.21677
64798	ENSG00000155792	DEPTOR	DEP domain containing MTOR interacting protein	8	5.63785	4.68033	5.17683	5.59723	5.64706	5.6061	3.03205	4.32832	6.43993	9.59354	9.93355	10.0282	4.635	3.79618	4.60116
57716	ENSG00000105227	PRX	periaxin	19	7.23002	7.07871	6.89284	7.0973	7.08185	7.06141	6.24694	6.5463	6.29288	10.1526	9.27573	9.85469	5.5913	5.54914	5.69987
440073	ENSG00000120645	IQSEC3	IQ motif and Sec7 domain 3	12	-0.424282	-0.424282	1.62589	1.07523	1.63039	0.443738	0.931713	0.316696	1.37165	6.95952	7.50934	7.29729	4.74712	5.04721	5.12201
7225	ENSG00000137672	TRPC6	transient receptor potential cation channel subfamily C member 6	11	3.20099	2.24135	2.86905	2.634	2.98994	2.78978	0.0442581	0.109321	1.59048	7.40945	8.16402	8.2233	2.52993	2.74247	2.1624
154865	ENSG00000164675	IQUB	IQ motif and ubiquitin domain containing	7	2.65964	3.41997	4.15404	3.36151	3.67621	3.62029	2.945	4.52142	3.47247	7.05918	8.08215	7.73621	4.24154	4.35511	4.38237
56242	ENSG00000256771	ZNF253	zinc finger protein 253	19	6.0399	5.72543	6.10654	6.09002	6.33655	5.90888	4.09504	5.86504	4.51874	9.05618	9.25965	9.18161	8.60724	8.52137	8.6424
153643	ENSG00000153347	FAM81B	family with sequence similarity 81 member B	5	-0.424282	-0.424282	-0.424282	1.07523	0.826732	-0.424282	0.917609	1.05606	1.42584	6.82764	8.78771	7.78649	2.75929	2.63762	1.35326
10242	ENSG00000197584	KCNMB2	potassium calcium-activated channel subfamily M regulatory beta subunit 2	3	-0.424282	0.801324	-0.424282	-0.424282	-0.424282	0.98188	0.0442581	-0.424282	0.477548	6.43563	7.65207	7.90802	3.29535	2.03043	2.40207
6916	ENSG00000059377	TBXAS1	thromboxane A synthase 1	7	6.02564	6.30115	6.16853	6.33315	6.35571	6.42356	6.22749	6.28629	6.86276	10.3724	9.29319	10.5944	6.51423	6.56485	6.61572
401024	ENSG00000188738	FSIP2	fibrous sheath interacting protein 2	2	6.777	6.92992	6.46718	8.55758	7.77386	8.14798	7.06346	7.29615	6.65959	11.4264	10.6168	10.7632	9.41015	9.77966	9.40118
13	ENSG00000114771	AADAC	arylacetamide deacetylase	3	-0.424282	-0.424282	-0.424282	-0.424282	-0.424282	-0.424282	-0.424282	-0.424282	1.5899	5.58912	5.96932	6.91925	-0.424282	-0.424282	-0.424282
5140	ENSG00000152270	PDE3B	phosphodiesterase 3B	11	4.30451	3.65674	3.42487	5.40575	4.85888	5.34182	2.94563	4.56499	3.52871	8.80898	8.18621	8.31028	7.74474	7.62932	7.82743
5121	ENSG00000183036	PCP4	Purkinje cell protein 4	21	-0.424282	-0.424282	-0.424282	-0.424282	-0.424282	-0.424282	-0.424282	-0.424282	-0.424282	5.44708	8.2293	6.71953	-0.424282	0.880313	-0.424282
1828	ENSG00000134760	DSG1	desmoglein 1	18	-0.424282	-0.424282	-0.424282	-0.424282	-0.424282	-0.424282	-0.424282	0.109321	0.477548	5.89294	6.07372	6.66496	1.46136	-0.424282	0.722507
57159	ENSG00000138100	TRIM54	tripartite motif containing 54	2	-0.424282	-0.424282	-0.424282	-0.424282	1.48652	1.03365	1.4852	0.109321	0.0959818	9.26879	6.92395	7.88939	3.6778	3.69606	3.64479
54777	ENSG00000171811	CFAP46	cilia and flagella associated protein 46	10	6.10313	5.76867	6.21382	4.49408	4.18816	3.95449	5.07162	4.0374	4.56801	7.77168	8.19499	7.65266	4.57548	4.43035	4.48937
11000	ENSG00000143554	SLC27A3	solute carrier family 27 member 3	1	4.00006	5.26905	3.79529	4.68443	4.75338	3.77645	5.18407	4.11369	4.55197	8.15849	8.81	8.59566	5.5454	5.55413	5.436
2065	ENSG00000065361	ERBB3	erb-b2 receptor tyrosine kinase 3	12	6.94429	7.04729	7.07945	7.41903	7.732	7.462	5.06585	4.31389	5.07546	10.4882	11.827	10.9029	8.28815	8.35592	8.15693
9420	ENSG00000172817	CYP7B1	cytochrome P450 family 7 subfamily B member 1	8	-0.424282	1.45249	-0.424282	-0.424282	0.826732	0.98188	2.48703	3.59509	2.56621	8.06096	7.17146	7.3408	6.39398	6.81369	6.71152
80022	ENSG00000266714	MYO15B	myosin XVB	17	3.92945	4.29758	4.44234	7.5598	7.67521	7.47444	6.30028	6.03224	5.34152	10.061	10.1209	10.2158	5.78068	6.19936	5.70978
284	ENSG00000154188	ANGPT1	angiopoietin 1	8	2.40333	3.57306	3.92397	4.02498	4.28034	4.37523	3.30683	1.27073	4.73511	11.2248	9.21988	10.641	4.24761	3.92656	3.29327
57526	ENSG00000165194	PCDH19	protocadherin 19	X	2.03187	1.90018	2.227	1.79448	1.48651	0.98188	1.12097	1.27069	1.87084	6.0238	5.13856	5.71634	5.55275	6.14693	6.02212
94122	ENSG00000147041	SYTL5	synaptotagmin like 5	X	2.89403	1.45249	3.10735	1.07523	2.55765	0.98188	4.33552	2.14203	3.87374	9.82294	8.68707	8.74841	4.3093	4.50185	4.93569
56934	ENSG00000154975	CA10	carbonic anhydrase 10	17	-0.424282	0.799922	-0.424282	-0.424282	-0.424282	-0.424282	-0.424282	-0.424282	0.0959818	11.56	9.12998	11.2606	2.25162	1.55402	1.79066
112885	ENSG00000056487	PHF21B	PHD finger protein 21B	22	-0.424282	0.799922	-0.424282	1.07523	-0.424282	-0.424282	0.68081	-0.424282	0.779015	6.79869	6.17107	5.93965	5.20546	5.51296	4.65397
220296	ENSG00000165478	HEPACAM	hepatic and glial cell adhesion molecule	11	3.27347	2.66324	2.27038	3.97504	4.26734	4.99377	3.6422	0.342932	0.65624	9.2582	9.26376	9.58944	3.59449	4.56998	4.10307
200162	ENSG00000155761	SPAG17	sperm associated antigen 17	1	3.92945	3.77511	3.10735	4.57874	4.01543	4.06462	6.39278	2.14203	5.93746	10.2369	10.0752	10.3887	5.08344	5.85134	5.43611
10402	ENSG00000064225	ST3GAL6	ST3 beta-galactoside alpha-2,3-sialyltransferase 6	3	6.06559	6.07892	5.89897	8.18655	8.07957	8.07641	5.85181	5.8943	6.10838	13.0102	10.8585	11.8221	7.68765	7.96236	7.89021
11095	ENSG00000134917	ADAMTS8	ADAM metallopeptidase with thrombospondin type 1 motif 8	11	0.895239	2.74846	1.75252	2.27225	2.55765	0.98188	0.68081	0.109321	0.0959818	6.35739	7.39614	6.33873	2.75929	3.2494	2.62626
55534	ENSG00000196782	MAML3	mastermind like transcriptional coactivator 3	4	3.27245	3.54831	2.227	4.73498	5.15874	4.85953	5.0172	5.89007	6.02552	8.46213	9.25548	9.20118	6.67135	6.88228	6.93137
3757	ENSG00000055118	KCNH2	potassium voltage-gated channel subfamily H member 2	7	1.57271	1.90018	2.58345	1.07523	1.48652	2.14883	3.88327	4.79491	6.15555	11.8297	10.0167	11.3208	4.51339	4.53968	4.36819
51127	ENSG00000162931	TRIM17	tripartite motif containing 17	1	5.04753	4.56368	5.37229	5.51369	4.41375	5.18627	4.84638	4.81214	4.56801	10.516	8.83798	9.03328	5.75408	5.79503	5.20706
6783	ENSG00000109193	SULT1E1	sulfotransferase family 1E member 1	4	1.57434	2.74923	2.22818	1.12594	3.38337	2.20261	-0.424282	0.507017	0.477853	7.6503	9.77218	8.95325	2.55335	1.59768	2.20515
7802	ENSG00000163879	DNALI1	dynein axonemal light intermediate chain 1	1	4.29978	3.12335	3.92397	3.70065	4.66835	4.85953	3.34785	2.43679	6.70895	9.47958	10.4882	10.0443	6.67487	6.7424	6.46784
84552	ENSG00000178184	PARD6G	par-6 family cell polarity regulator gamma	18	6.09707	5.87809	6.31884	8.33966	8.30898	8.34379	8.36225	7.16589	7.42073	11.999	10.6903	11.5817	8.30288	8.36483	8.20975
363	ENSG00000086159	AQP6	aquaporin 6	12	2.04763	2.86329	3.33885	3.18121	2.58163	2.19368	0.694278	0.116249	0.101048	7.68158	9.92113	8.63831	3.02373	3.15095	3.00917
2705	ENSG00000169562	GJB1	gap junction protein beta 1	X	-0.424282	-0.424282	-0.424282	-0.424282	-0.424282	-0.424282	0.39736	1.05607	0.0959818	6.49008	9.09526	8.03264	-0.424282	0.880313	1.79066
654502	ENSG00000214216	IQCJ	IQ motif containing J	3	-0.424282	-0.424282	-0.424282	-0.424282	-0.424282	-0.424282	-0.424282	-0.424282	-0.424282	7.11029	4.62862	6.19683	-0.424282	-0.424282	0.722507
7561	ENSG00000105708	ZNF14	zinc finger protein 14	19	7.12872	6.80612	6.79113	6.97519	7.02108	6.88126	6.31714	6.68625	6.26675	9.17837	8.98226	9.25748	7.44209	7.6933	7.78727
399693	ENSG00000260220	CCDC187	coiled-coil domain containing 187	9	-0.424282	0.799922	-0.424282	2.63055	2.55765	3.22558	3.34785	1.45748	1.2407	7.12453	6.8277	6.5642	3.67763	3.07282	3.15198
377047	ENSG00000188086	PRSS45	protease, serine 45	3	0.895239	0.843863	-0.424282	2.91733	2.661	2.50195	0.917609	-0.424282	1.634	8.42409	7.78582	7.96961	4.3464	3.90569	3.82653
23635	ENSG00000145687	SSBP2	single stranded DNA binding protein 2	5	7.52516	7.06903	7.22551	7.91476	8.46192	8.34918	7.80601	7.38387	7.4658	11.0221	10.3683	10.7886	8.15734	8.37331	8.32123
57463	ENSG00000181754	AMIGO1	adhesion molecule with Ig like domain 1	1	5.1865	5.15373	5.54441	6.01686	5.67636	6.19584	5.85633	5.87716	6.35693	9.21502	8.61393	8.86192	6.35911	6.48359	6.51142
NA	NA	NA	NA	NA	1.26795	-0.424282	-0.424282	-0.424282	-0.424282	-0.424282	0.650503	0.65249	0.505138	4.86884	5.18429	5.67027	2.06632	3.06194	1.63098
148398	ENSG00000187634	SAMD11	sterile alpha motif domain containing 11	1	8.99551	9.02958	8.84017	4.95395	4.61376	3.71017	1.31374	3.15461	2.65993	11.2901	9.03247	9.80858	5.78704	6.03675	5.63426
29116	ENSG00000007944	MYLIP	myosin regulatory light chain interacting protein	6	6.6432	6.31131	6.63161	7.23409	6.85714	7.31644	5.10796	6.72066	6.26279	9.73015	10.5209	10.1586	6.78407	6.75636	6.63477
3107	ENSG00000233841	HLA-C	major histocompatibility complex, class I, C	6	0.9497	2.28586	2.27194	2.34776	-0.424282	2.20269	1.67624	6.0925	0.490502	8.88745	9.44357	9.27171	11.4867	11.4246	11.509
57690	ENSG00000078687	TNRC6C	trinucleotide repeat containing 6C	17	7.48461	7.59196	7.70993	6.89756	6.84428	6.95103	6.96399	7.31133	7.11719	9.88967	9.29891	9.50621	8.1237	8.34444	8.18385
2700	ENSG00000121743	GJA3	gap junction protein alpha 3	13	5.42975	5.02727	5.50327	5.63726	5.19932	5.6061	4.01669	4.30417	3.24518	10.8605	8.96784	9.97312	6.08808	5.95645	6.36072
1875	ENSG00000133740	E2F5	E2F transcription factor 5	8	7.14472	7.02946	7.09753	7.61705	7.47783	7.45222	6.54631	7.32435	7.01375	9.69134	9.72026	9.60111	8.78811	8.84445	8.71961
10718	ENSG00000185737	NRG3	neuregulin 3	10	0.895239	0.799922	-0.424282	-0.424282	0.826732	1.68026	0.39736	1.62283	3.63159	8.12067	7.58486	9.5567	8.24243	8.31992	8.58368
1644	ENSG00000132437	DDC	dopa decarboxylase	7	-0.424282	1.04335	-0.424282	-0.424282	-0.424282	-0.424282	0.0442581	-0.424282	-0.424282	7.74157	9.99753	8.71374	2.25162	2.06654	1.79066
55084	ENSG00000112320	SOBP	sine oculis binding protein homolog	6	0.895239	1.45249	1.04078	2.27225	2.78992	2.14883	3.50145	4.32045	3.55422	7.97945	7.3553	7.44163	5.67121	5.82321	5.46524
123036	ENSG00000276776	TC2N	tandem C2 domains, nuclear	14	1.57271	0.313952	2.00918	0.51211	1.48652	0.443738	0.0442581	1.45625	4.48428	7.31763	7.94927	7.74095	8.41906	8.45766	8.30583
1184	ENSG00000171365	CLCN5	chloride voltage-gated channel 5	X	7.85713	7.9708	8.1971	7.80115	7.58057	7.53815	7.4993	7.92872	7.37388	10.3279	12.0261	10.8992	8.91712	9.15503	9.24073
55365	ENSG00000002933	TMEM176A	transmembrane protein 176A	7	-0.424282	0.799922	1.04078	2.69888	2.78992	2.14883	1.60063	0.80384	1.7372	7.0891	9.42956	9.052	3.78663	3.2494	3.29184
NA	NA	NA	NA	NA	-0.424282	-0.424282	-0.424282	-0.424282	-0.424282	-0.424282	-0.424282	-0.424282	-0.424282	4.11214	4.41388	4.37879	2.97878	3.40627	4.02594
387804	ENSG00000214376	VSTM5	V-set and transmembrane domain containing 5	11	4.29978	3.41997	3.49086	3.36151	3.46333	3.56238	2.0623	3.23519	2.10589	8.34752	7.22534	7.48952	4.63499	4.97366	3.92814
216	ENSG00000165092	ALDH1A1	aldehyde dehydrogenase 1 family member A1	9	3.92945	4.29758	4.68232	3.36151	4.78057	3.95449	4.72684	8.12011	4.5281	10.773	13.0928	12.7073	6.84836	6.96052	6.9832
283383	ENSG00000111452	ADGRD1	adhesion G protein-coupled receptor D1	12	4.03477	4.08016	4.21524	3.96458	3.94443	3.63399	3.67146	3.30335	4.85124	7.58933	8.84071	7.96112	5.46934	5.94061	5.69363
5159	ENSG00000113721	PDGFRB	platelet derived growth factor receptor beta	5	7.45742	7.34042	7.37568	7.59071	7.80683	7.79516	7.85488	6.10395	7.88653	11.6238	10.6369	11.9011	9.21249	9.19151	9.39455
80736	ENSG00000231479	SLC44A4	solute carrier family 44 member 4	6	0.089771	0.703841	0.581798	0.937765	-0.388259	-0.116263	-0.106158	-0.171059	-0.337409	4.63899	7.14499	6.11011	3.8334	3.57813	3.86919
64067	ENSG00000151322	NPAS3	neuronal PAS domain protein 3	14	1.57271	2.51707	1.04156	3.3619	2.28067	3.43764	1.60063	2.6044	4.18742	9.3243	7.57205	8.54251	4.30952	3.90824	4.8503
80736	ENSG00000204385	SLC44A4	solute carrier family 44 member 4	6	0.089771	0.704619	0.581798	0.937765	-0.395355	-0.116263	-0.106158	-0.171059	-0.337409	4.63754	7.14402	6.10898	3.83366	3.57852	3.86968
140597	ENSG00000184905	TCEAL2	transcription elongation factor A like 2	X	3.09562	1.45249	1.04078	3.84436	4.83578	4.97686	2.24745	1.05607	1.99314	8.89862	8.06862	8.83095	3.1356	2.01877	3.42384
80736	ENSG00000228263	SLC44A4	solute carrier family 44 member 4	6	0.089771	0.705496	0.581798	0.937765	-0.395229	-0.116263	-0.106158	-0.171059	-0.337409	4.64038	7.14399	6.10873	3.83395	3.57907	3.87041
79986	ENSG00000242779	ZNF702P	zinc finger protein 702, pseudogene	19	4.52635	4.74974	4.20298	5.82566	5.61586	5.43178	3.73082	4.05614	4.85109	8.07179	8.82633	8.79335	8.72665	8.60336	8.80125
80736	ENSG00000206378	SLC44A4	solute carrier family 44 member 4	6	0.089771	0.705216	0.581798	0.937765	-0.395347	-0.116263	-0.106158	-0.171059	-0.337409	4.58176	7.05557	6.0894	3.5071	3.52853	3.85116
347730	ENSG00000162951	LRRTM1	leucine rich repeat transmembrane neuronal 1	2	-0.424282	-0.424282	-0.424282	1.07523	0.826732	-0.424282	-0.424282	-0.424282	-0.424282	8.07914	10.478	9.88783	3.4313	3.90569	3.92814
1807	ENSG00000147647	DPYS	dihydropyrimidinase	8	-0.424282	-0.424282	-0.424282	1.07523	1.48652	0.98188	0.0442581	-0.424282	-0.424282	6.78399	9.25552	8.67782	1.46136	2.87157	1.79066
56999	ENSG00000163638	ADAMTS9	ADAM metallopeptidase with thrombospondin type 1 motif 9	3	5.79093	6.11801	5.99384	9.13748	9.0923	8.83996	8.95086	10.7479	8.52867	13.8361	12.7076	13.2276	12.3526	12.4231	12.2934
85004	ENSG00000134533	RERG	RAS like estrogen regulated growth inhibitor	12	-0.424282	2.86025	2.73552	4.48319	3.50556	3.86948	0.0636741	1.65934	1.46571	9.02568	8.09754	8.99807	5.63873	5.31529	5.34414
56134	ENSG00000243232	PCDHAC2	protocadherin alpha subfamily C, 2	5	-0.424282	1.33386	-0.424282	-0.424282	-0.424282	-0.424282	2.87051	1.27069	0.934055	6.74331	6.09872	6.5642	6.1527	6.31579	5.97206
57673	ENSG00000178409	BEND3	BEN domain containing 3	6	7.5113	7.83154	7.52703	6.34153	6.52791	6.59502	6.87541	6.679	6.28092	9.48413	8.94967	9.07834	7.50389	7.58025	7.70011
84647	ENSG00000138308	PLA2G12B	phospholipase A2 group XIIB	10	-0.424282	-0.424282	-0.424282	-0.424282	-0.424282	-0.424282	-0.424282	-0.424282	-0.424282	4.67639	6.69214	6.33873	1.46136	0.880313	1.35326
1137	ENSG00000101204	CHRNA4	cholinergic receptor nicotinic alpha 4 subunit	20	-0.424282	-0.424282	-0.424282	-0.424282	-0.424282	-0.424282	-0.424282	-0.424282	0.0959818	5.94672	8.59943	6.82285	2.75929	3.2494	2.99709
678	ENSG00000152518	ZFP36L2	ZFP36 ring finger protein like 2	2	7.701	7.9925	7.81454	7.91763	8.1939	7.85002	7.60151	6.50451	8.23221	11.0148	10.5966	10.9435	7.10142	7.3084	6.86498
NA	NA	NA	NA	NA	2.37963	1.90018	2.227	1.79448	1.48652	2.14883	0.917609	2.24712	1.5899	5.83708	5.98726	5.96245	3.55972	3.54854	3.83973
89792	ENSG00000175229	GAL3ST3	galactose-3-O-sulfotransferase 3	11	1.57271	2.51707	2.58345	-0.424282	1.93756	-0.424282	1.29917	0.109321	1.87084	6.07299	6.03976	6.81033	1.46136	2.35825	2.39764
3993	ENSG00000073350	LLGL2	LLGL2, scribble cell polarity complex component	17	7.17014	7.26897	7.26931	6.6518	6.76835	6.74564	7.52412	7.66813	7.55254	9.83585	9.9368	9.78064	10.0153	10.23	9.94976
5618	ENSG00000113494	PRLR	prolactin receptor	5	2.03575	3.41997	2.86905	2.27698	2.79372	3.40479	1.96971	3.02411	3.70735	7.86541	10.2188	9.19916	5.175	5.74502	5.22323
4948	ENSG00000104044	OCA2	OCA2 melanosomal transmembrane protein	15	-0.424282	-0.424282	0.486738	-0.424282	-0.424282	-0.424282	-0.424282	-0.305891	-0.424282	6.04545	8.66491	8.47089	4.635	3.54248	3.4168
90161	ENSG00000171004	HS6ST2	heparan sulfate 6-O-sulfotransferase 2	X	0.895239	1.45249	2.227	4.80644	4.3424	4.51615	0.917608	5.26423	4.48705	9.6103	9.82689	9.53723	9.30929	9.1969	9.49566
5654	ENSG00000166033	HTRA1	HtrA serine peptidase 1	10	6.89366	6.90978	6.13521	9.0137	9.16389	9.16452	8.54872	6.60679	7.55535	13.6709	12.0992	12.7268	9.12178	8.87543	9.45717
1636	ENSG00000159640	ACE	angiotensin I converting enzyme	17	4.06496	3.12935	1.25709	3.26994	3.86104	2.54981	2.52286	0.804011	2.30795	8.41876	8.75359	8.08519	4.44171	4.58072	4.54213
8556	ENSG00000079335	CDC14A	cell division cycle 14A	1	6.81014	6.81089	6.49137	7.34701	7.76652	7.84231	6.4351	6.77439	6.86527	11.9432	10.0881	10.8349	8.93608	8.8988	8.89142
10319	ENSG00000050555	LAMC3	laminin subunit gamma 3	9	1.57341	2.96298	2.61243	4.67175	4.61505	4.73472	2.69615	0.109642	2.91465	8.67032	9.07287	8.81511	5.5318	5.82622	5.91053
64902	ENSG00000113492	AGXT2	alanine--glyoxylate aminotransferase 2	5	-0.424282	-0.424282	-0.424282	-0.424282	0.826732	0.98188	1.29917	1.05607	-0.424282	6.04861	8.30274	7.52059	0.8069	2.35825	0.722507
10083	ENSG00000006611	USH1C	USH1 protein network component harmonin	11	-0.424282	-0.424282	-0.424282	1.07523	2.55765	1.68026	0.68081	0.497976	0.0959818	7.8229	10.4181	9.74387	4.23431	4.10255	4.36818
29974	ENSG00000148584	A1CF	APOBEC1 complementation factor	10	2.39788	-0.424282	1.06548	1.81721	2.2983	0.99556	0.0516205	0.497976	0.779064	6.80284	9.22737	8.08583	3.6053	3.09375	3.7561
84467	ENSG00000142449	FBN3	fibrillin 3	19	-0.424282	-0.424282	-0.424282	1.79448	0.826732	-0.424282	-0.424282	0.109321	0.0959818	5.97287	8.51232	7.21349	4.74714	5.28873	4.43005
1672	ENSG00000164825	DEFB1	defensin beta 1	8	-0.424282	-0.424282	-0.424282	1.79448	2.55765	0.98188	0.917609	0.109321	0.779015	6.16661	7.44238	8.41806	0.8069	-0.424282	1.79066
23263	ENSG00000126217	MCF2L	MCF.2 cell line derived transforming sequence like	13	3.47795	2.51824	3.34031	5.06982	4.73983	4.59646	6.83339	6.27135	5.56327	9.05272	9.4957	9.28383	7.87993	7.97406	7.65461
2534	ENSG00000010810	FYN	FYN proto-oncogene, Src family tyrosine kinase	6	8.9917	9.01837	8.99393	10.0796	10.0927	10.2167	10.001	9.98625	10.1176	12.4141	11.774	11.9905	9.9873	9.94975	10.0429
2690	ENSG00000112964	GHR	growth hormone receptor	5	3.83619	4.2789	4.305	4.60112	4.45909	4.5395	3.70633	3.36967	3.7376	9.06002	7.68141	8.40089	5.39373	5.64826	4.65865
80737	ENSG00000227144	VWA7	von Willebrand factor A domain containing 7	6	-0.424282	2.16289	1.07441	0.437837	3.62205	-0.0737252	0.210336	1.47814	0.455624	7.10434	8.11031	6.50319	3.03635	3.76612	4.23719
9468	ENSG00000102230	PCYT1B	phosphate cytidylyltransferase 1, choline, beta	X	1.5965	2.52537	1.77214	3.23245	3.0214	2.54331	1.46433	1.91193	2.80397	7.06354	7.35457	7.14112	6.29244	6.48936	6.39885
64922	ENSG00000184434	LRRC19	leucine rich repeat containing 19	9	4.29355	4.27829	4.86585	4.15617	4.90797	3.97339	1.05825	2.46596	2.15228	8.02929	10.0831	9.25935	5.03968	5.52882	4.83708
4648	ENSG00000169994	MYO7B	myosin VIIB	2	5.46659	4.68033	5.06817	3.84436	4.10438	3.83525	2.5588	0.497976	3.87374	8.57372	10.7417	10.2748	5.03918	5.2055	5.52316
59272	ENSG00000130234	ACE2	angiotensin I converting enzyme 2	X	-0.424282	-0.424282	-0.424282	3.15645	3.46333	2.14883	2.81475	5.50575	2.97527	8.07914	8.549	9.16691	0.8069	2.87157	1.79066
3643	ENSG00000171105	INSR	insulin receptor	19	6.73729	6.57891	6.361	7.63091	7.86349	7.52978	4.78624	4.6257	5.77932	10.4783	10.5045	10.291	9.61642	9.56449	9.54292
28959	ENSG00000106565	TMEM176B	transmembrane protein 176B	7	-0.424282	0.801711	-0.424282	-0.424282	-0.424282	-0.424282	-0.424282	-0.424282	1.02824	7.32058	9.4117	8.92714	3.4313	1.55402	2.39764
NA	NA	NA	NA	NA	2.37963	2.51718	2.86924	3.70065	3.59194	3.40379	2.48703	3.01482	2.91465	6.88432	6.455	6.73286	3.67869	4.27599	4.16505
50650	ENSG00000163947	ARHGEF3	Rho guanine nucleotide exchange factor 3	3	7.77629	7.78671	7.65464	9.16169	9.25898	9.33079	8.94669	8.47817	8.47327	13.6933	11.4668	12.7333	8.22885	8.19604	8.24729
80319	ENSG00000168772	CXXC4	CXXC finger protein 4	4	4.12647	4.73647	4.60665	5.64277	5.70603	5.84181	4.56198	2.52303	2.21045	9.67545	8.91963	10.0376	4.80011	4.75696	4.23588
9074	ENSG00000184697	CLDN6	claudin 6	16	0.895239	1.45249	1.39165	1.07523	1.93756	-0.424282	1.60063	2.14203	2.48516	6.82764	9.28158	8.45063	12.9537	12.9633	13.0496
83854	ENSG00000130812	ANGPTL6	angiopoietin like 6	19	2.07342	1.90018	-0.424282	2.29417	0.826732	2.79132	2.04804	2.44921	2.04494	6.1203	6.53266	7.07932	2.5473	2.40115	2.41135
3485	ENSG00000115457	IGFBP2	insulin like growth factor binding protein 2	2	4.13707	4.17539	4.47233	6.46591	6.62298	6.40784	5.1697	4.51352	7.80217	10.5294	10.6137	10.4782	11.0587	11.046	11.13
399668	ENSG00000178947	SMIM10L2A	small integral membrane protein 10 like 2A	X	-0.424282	-0.424282	1.04078	4.875	4.9818	4.51615	4.04195	5.44077	6.47708	8.54483	9.07707	9.02383	5.97746	5.76224	5.85175
285755	ENSG00000185250	PPIL6	peptidylprolyl isomerase like 6	6	4.5103	3.90296	4.28418	4.29579	4.1956	4.29003	3.40941	4.67025	4.08155	7.43215	9.10532	8.10718	5.39271	4.89546	4.87982
342527	ENSG00000188176	SMTNL2	smoothelin like 2	17	-0.424282	-0.424282	-0.424282	1.07523	2.78992	2.14883	5.55667	6.52555	3.47247	9.75673	10.0113	9.81921	4.80011	4.43035	4.65396
5627	ENSG00000184500	PROS1	protein S (alpha)	3	8.34979	8.26887	8.51379	7.91763	7.98633	8.06963	8.3893	9.10862	7.5824	11.4077	10.8956	11.1977	8.73655	8.75621	8.78299
11005	ENSG00000133710	SPINK5	serine peptidase inhibitor, Kazal type 5	5	3.70122	2.51707	3.10735	3.70065	3.71002	4.16694	-0.424282	0.80384	2.48516	9.12459	8.44902	8.71857	6.30516	6.25435	6.2277
6557	ENSG00000074803	SLC12A1	solute carrier family 12 member 1	15	0.45814	0.799922	1.80703	3.15645	5.35524	3.26707	0.0442581	0.109321	0.0959818	9.90822	12.7437	11.684	3.59501	3.08581	3.16448
84034	ENSG00000132205	EMILIN2	elastin microfibril interfacer 2	18	7.08085	7.33699	7.33292	7.3551	7.56144	7.37159	7.03546	6.60166	7.83927	10.1241	9.82141	10.1299	8.96995	8.94994	9.09654
NA	NA	NA	NA	NA	-0.424282	-0.424282	-0.424282	-0.424219	-0.424282	-0.424282	-0.424282	-0.424282	-0.424282	4.12395	3.60601	4.55107	3.55972	3.53437	3.50514
6258	ENSG00000143171	RXRG	retinoid X receptor gamma	1	-0.424282	-0.424282	-0.424282	-0.424282	-0.424282	-0.424282	-0.424282	-0.424282	-0.424282	6.0238	4.2893	6.00701	-0.424282	-0.424282	-0.424282
NA	NA	NA	NA	NA	-0.424282	-0.424282	-0.424282	-0.424282	-0.424282	-0.424282	0.0515528	-0.424282	-0.424282	5.44708	4.73366	5.3431	3.92011	3.80993	4.10143
284391	ENSG00000223547	ZNF844	zinc finger protein 844	19	7.01803	6.84487	6.9231	7.01051	6.88649	7.36188	4.07989	4.45665	4.76624	9.48219	9.92821	9.93285	8.98928	8.9265	8.86659
132949	ENSG00000157426	AASDH	aminoadipate-semialdehyde dehydrogenase	4	8.13777	8.06939	8.25961	8.30695	8.14756	8.23866	7.36274	7.87981	7.70827	10.718	10.0766	10.1684	8.08154	8.03061	8.06919
11148	ENSG00000114455	HHLA2	HERV-H LTR-associating 2	3	1.61274	0.819575	3.11918	3.08166	2.6128	2.54923	2.11556	3.16603	2.47998	6.97932	9.39327	8.72595	4.01459	3.27598	3.27677
284422	ENSG00000095932	SMIM24	small integral membrane protein 24	19	-0.424282	-0.424282	-0.424282	1.07523	2.28067	0.98188	1.73062	1.05607	0.0959818	7.94023	10.3002	9.61306	2.52767	2.01146	2.62626
284069	ENSG00000161682	FAM171A2	family with sequence similarity 171 member A2	17	6.3791	6.11801	6.33602	7.15358	6.83131	6.93662	7.89875	7.37359	7.46576	10.0746	9.7035	9.85469	7.09082	6.99809	7.19401
3291	ENSG00000176387	HSD11B2	hydroxysteroid 11-beta dehydrogenase 2	16	1.57271	3.41997	1.04078	1.79448	3.16556	1.68026	3.38782	2.89053	2.85137	8.73524	8.04039	8.59996	4.8512	5.3286	4.60116
126823	ENSG00000162755	KLHDC9	kelch domain containing 9	1	3.57196	3.87641	4.25663	4.875	4.01543	5.18627	4.54441	2.82414	4.35641	7.80117	8.05746	7.89716	5.28193	4.97366	5.17128
8495	ENSG00000166387	PPFIBP2	PPFIA binding protein 2	11	1.57271	2.51707	1.04078	2.91821	2.55765	2.14919	1.12294	3.01532	5.07785	7.83732	8.22951	7.45777	5.6134	5.79502	5.80669
3758	ENSG00000151704	KCNJ1	potassium voltage-gated channel subfamily J member 1	11	0.895239	-0.424282	-0.424282	1.79448	0.826732	-0.424282	0.917609	-0.424282	-0.424282	6.62814	8.32053	9.08615	-0.424282	-0.424282	-0.424282
2166	ENSG00000117480	FAAH	fatty acid amide hydrolase	1	5.35314	5.15373	4.95066	4.6587	4.93406	4.91939	7.75529	5.6754	5.49429	9.76985	10.0974	9.83628	7.6696	7.63693	7.62275
3820	ENSG00000111796	KLRB1	killer cell lectin like receptor B1	12	1.57271	1.45249	1.04078	3.15645	3.46333	3.40379	1.45776	0.109321	1.02824	9.81211	8.08271	10.0403	3.13408	3.07282	2.12584
154215	ENSG00000188580	NKAIN2	sodium/potassium transporting ATPase interacting 2	6	1.57271	-0.424282	1.75252	2.91733	1.93756	2.50195	1.95999	1.45747	1.5899	6.87001	6.27692	7.02053	1.46136	1.55402	0.722507
3157	ENSG00000112972	HMGCS1	3-hydroxy-3-methylglutaryl-CoA synthase 1	5	11.4869	11.4872	11.5388	10.4593	10.422	10.4413	10.1326	10.7907	10.414	12.4067	12.854	12.4177	11.3013	11.241	11.2243
63876	ENSG00000165495	PKNOX2	PBX/knotted 1 homeobox 2	11	2.99155	3.71735	3.24314	4.05086	4.00774	4.18382	2.16919	1.33088	1.90406	8.38425	7.28425	7.83138	6.23032	6.41092	6.08097
4692	ENSG00000182636	NDN	necdin, MAGE family member	15	1.57271	1.90018	2.227	1.79448	2.55765	2.14883	6.75454	6.46148	5.82591	10.9537	10.5834	10.8587	9.65669	9.5884	9.78621
57715	ENSG00000095539	SEMA4G	semaphorin 4G	10	5.41442	5.27033	5.12548	6.24121	6.19852	6.47985	7.29174	8.07436	6.70961	10.5904	10.5049	9.86233	6.61535	6.74167	6.47993
6579	ENSG00000084453	SLCO1A2	solute carrier organic anion transporter family member 1A2	12	3.20624	2.31401	2.58147	5.51777	4.85096	5.289	5.84561	5.4563	4.86276	8.37888	7.87925	8.02584	6.33721	6.47671	6.3206
1910	ENSG00000136160	EDNRB	endothelin receptor type B	13	-0.424282	-0.424282	-0.424282	1.07523	3.16556	0.98188	3.46456	0.80384	1.99315	8.24929	10.2162	10.8225	4.57548	4.00748	4.54635
56138	ENSG00000249158	PCDHA11	protocadherin alpha 11	5	-0.424282	-0.424282	-0.424282	1.07523	-0.424282	0.98188	0.585439	-0.424282	-0.424282	5.89973	6.59388	6.58575	5.91416	6.57086	6.70267
9379	ENSG00000110076	NRXN2	neurexin 2	11	-0.424282	-0.424282	-0.424282	1.07523	2.28067	-0.424282	1.73062	-0.424282	1.02825	5.94672	7.64236	6.69251	2.52767	2.35825	2.62626
246213	ENSG00000179520	SLC17A8	solute carrier family 17 member 8	12	-0.424282	-0.424282	-0.424282	-0.424282	-0.424282	-0.424282	-0.424282	-0.424282	-0.424282	3.94622	6.21739	4.19757	2.52767	3.54854	3.29184
8322	ENSG00000174804	FZD4	frizzled class receptor 4	11	7.87572	7.87389	7.71396	7.74136	7.60829	7.40468	6.95069	6.35828	7.92608	9.84829	10.8907	10.7598	9.22414	9.00548	9.31047
10620	ENSG00000179361	ARID3B	AT-rich interaction domain 3B	15	7.08429	7.21092	7.11587	6.59751	6.34995	6.5859	7.50666	7.4179	7.01402	9.7169	9.57248	9.69498	9.863	9.82198	9.83504
11037	ENSG00000243244	STON1	stonin 1	2	6.4335	6.53746	6.50529	7.66146	7.74673	7.4978	3.85111	4.73569	6.34538	12.0219	10.4007	11.4531	6.55369	6.14671	6.45093
139221	ENSG00000157502	MUM1L1	MUM1 like 1	X	3.42996	2.51707	-0.424282	4.23833	5.52347	5.08536	4.50797	4.71863	3.65107	8.22408	8.39146	8.35565	5.53684	5.93077	6.06174
119032	ENSG00000166275	BORCS7	BLOC-1 related complex subunit 7	10	8.69487	8.63199	8.49505	7.61391	7.65963	7.70279	8.00154	8.24684	8.053	10.0745	10.2302	9.94062	7.90002	8.0473	8.03945
119467	ENSG00000180745	CLRN3	clarin 3	10	-0.424282	-0.424282	-0.424282	-0.424282	2.28067	1.68026	0.0442581	-0.424282	0.0959818	5.97287	8.76969	7.71442	-0.424282	-0.424282	-0.424282
348174	ENSG00000157322	CLEC18A	C-type lectin domain family 18 member A	16	3.76263	3.91591	4.42064	5.10815	5.24906	4.81205	3.64406	1.49854	4.11845	9.6435	12.5021	11.4885	7.58828	7.96699	7.46347
26167	ENSG00000113209	PCDHB5	protocadherin beta 5	5	2.65964	3.47909	3.49086	4.41578	5.49755	5.69528	5.84687	6.06975	4.82017	8.82391	8.64124	8.51946	7.47046	7.09769	7.4838
79659	ENSG00000187240	DYNC2H1	dynein cytoplasmic 2 heavy chain 1	11	8.70614	8.90905	8.8372	7.4629	7.37787	7.59863	6.96729	7.61605	7.78012	9.63916	10.5856	9.99541	8.85392	9.07618	8.92134
3590	ENSG00000137070	IL11RA	interleukin 11 receptor subunit alpha	9	7.7503	7.33171	7.36423	7.6506	8.00745	8.03446	8.00819	7.59723	7.84209	10.5938	9.93167	10.6356	6.92546	7.0092	6.67946
79574	ENSG00000198758	EPS8L3	EPS8 like 3	1	-0.424282	-0.424282	-0.424282	-0.424282	-0.424282	-0.424282	-0.424282	-0.424282	-0.424282	4.14334	6.7458	5.54562	0.8069	0.880313	0.722507
57733	ENSG00000249948	GBA3	glucosylceramidase beta 3 (gene/pseudogene)	4	-0.424282	-0.424282	1.04078	-0.424282	-0.424282	-0.424282	1.45776	1.62283	0.0959818	5.48392	7.97898	6.3901	-0.424282	-0.424282	-0.424282
340260	ENSG00000164853	UNCX	UNC homeobox	7	-0.424282	-0.424282	-0.424282	-0.424282	-0.424282	-0.424282	-0.424282	-0.424282	-0.424282	4.04814	6.69214	4.655	1.46136	2.87157	2.82356
116039	ENSG00000164920	OSR2	odd-skipped related transciption factor 2	8	4.72157	5.19353	4.44223	4.73446	4.66835	4.66345	4.16203	4.70554	5.13114	7.54638	7.62528	7.70769	3.78663	3.54854	3.15198
79839	ENSG00000150636	CCDC102B	coiled-coil domain containing 102B	18	4.23163	3.43064	3.79856	4.63646	4.79078	4.6694	2.64038	2.25115	2.30364	8.05903	7.9894	7.91793	4.81576	4.87644	5.84364
326624	ENSG00000172794	RAB37	RAB37, member RAS oncogene family	17	3.27323	3.86273	3.49134	3.36151	4.01543	2.19114	3.50252	3.29816	2.30809	6.79869	7.56151	6.93193	5.48338	5.45495	5.42505
91584	ENSG00000221866	PLXNA4	plexin A4	7	2.37963	1.45249	2.227	2.91793	1.93756	2.78541	2.98086	2.52307	3.08936	8.21134	7.07413	8.56686	3.4313	3.67767	3.92815
27285	ENSG00000092850	TEKT2	tektin 2	1	2.65964	2.9681	2.227	2.63055	2.55765	0.98188	2.2749	2.40357	1.99314	6.2439	8.77908	7.46751	2.9775	3.09936	2.83636
1010	ENSG00000154162	CDH12	cadherin 12	5	2.05758	-0.424282	-0.424282	2.67574	1.08935	-0.424282	-0.424282	-0.424282	-0.424282	6.10195	7.49374	7.78942	2.47389	2.19664	1.98363
80031	ENSG00000137872	SEMA6D	semaphorin 6D	15	-0.424282	0.803013	1.04078	2.27434	1.93944	0.98188	1.12147	4.58802	5.09828	10.1216	9.14933	10.0132	5.40768	5.28781	4.05379
3109	ENSG00000241674	HLA-DMB	major histocompatibility complex, class II, DM beta	6	-0.424282	1.69575	2.6106	-0.424282	4.05214	1.03748	2.55845	4.37179	1.90666	8.15958	9.86629	8.97189	4.94915	4.80656	3.46079
NA	NA	NA	NA	NA	-0.424282	-0.424282	-0.424282	-0.424282	-0.424282	-0.424282	-0.424282	-0.424282	-0.424282	5.51984	4.85582	5.96245	0.8069	-0.424282	-0.424282
8404	ENSG00000152583	SPARCL1	SPARC like 1	4	2.03214	2.51707	1.75316	1.07549	0.8271	1.68062	1.45849	0.109321	0.0959818	5.9986	5.50509	7.49736	3.29092	4.00748	3.92882
7726	ENSG00000230230	TRIM26	tripartite motif containing 26	6	3.25683	0.723582	-0.424282	-0.424282	0.650853	-0.424282	2.29384	-0.424282	4.05862	8.46922	8.16202	7.97455	8.28581	7.72284	7.91767
84078	ENSG00000120696	KBTBD7	kelch repeat and BTB domain containing 7	13	6.94498	6.69195	7.01831	7.053	7.18242	7.06684	7.40011	7.4157	7.23471	9.92197	9.50883	9.9867	7.97254	7.79247	7.87355
161725	ENSG00000169918	OTUD7A	OTU deubiquitinase 7A	15	2.07232	3.72392	3.13567	2.96756	2.51952	1.7674	1.89432	1.13463	2.58432	7.69856	6.58974	6.96563	4.30866	5.27051	4.60444
80736	ENSG00000235336	SLC44A4	solute carrier family 44 member 4	6	0.089771	0.704323	0.581798	0.937765	1.65609	-0.116263	0.223668	-0.171059	0.0103676	5.61976	8.09627	6.99505	4.38396	4.36343	4.26223
114784	ENSG00000121904	CSMD2	CUB and Sushi multiple domains 2	1	2.67238	2.52284	2.88264	3.89965	2.5609	3.41718	1.73171	1.45895	3.55639	8.92844	6.94616	8.28921	4.42628	4.88679	4.6147
84869	ENSG00000145439	CBR4	carbonyl reductase 4	4	8.2296	8.35476	8.42848	8.70127	8.85179	8.64064	8.07197	8.37447	8.19331	10.6016	10.6601	10.4951	9.15465	9.0505	9.23659
80736	ENSG00000229077	SLC44A4	solute carrier family 44 member 4	6	0.089771	0.705627	0.581798	0.937765	1.6311	-0.116263	0.223993	-0.171059	0.0103676	5.62413	8.09708	6.99387	4.38461	4.36433	4.26284
80736	ENSG00000232180	SLC44A4	solute carrier family 44 member 4	6	0.089771	0.703564	0.581798	0.937765	1.66248	-0.116263	0.223184	-0.171059	0.0103676	5.62177	8.09673	6.99548	4.38367	4.36294	4.26195
1014	ENSG00000166589	CDH16	cadherin 16	16	3.09561	3.27908	3.10735	4.49409	4.88469	3.95449	3.85504	6.31809	5.07684	9.03432	11.2229	10.9471	2.95882	3.07282	2.99709
6344	ENSG00000080293	SCTR	secretin receptor	2	2.51035	2.2245	1.97503	1.07523	2.16052	2.29275	0.0442581	0.109321	1.04349	5.97893	7.78985	5.81569	3.71143	3.99186	3.97209
NA	NA	NA	NA	NA	1.57271	1.45249	-0.424282	2.63055	1.93756	0.98188	0.0442581	0.109321	-0.424282	5.80831	7.8428	6.63688	8.53648	8.4701	8.117
388743	ENSG00000203697	CAPN8	calpain 8	1	1.90494	1.73906	1.04078	2.63801	1.69339	2.50195	1.26245	1.05607	0.477548	6.73898	5.6916	5.88103	2.75456	1.65862	3.38022
2018	ENSG00000170370	EMX2	empty spiracles homeobox 2	10	2.04068	-0.424282	2.60145	4.48922	2.29245	2.61625	1.87186	3.55135	4.20202	8.11906	10.5189	9.82599	6.70527	6.74302	6.82291
6540	ENSG00000010379	SLC6A13	solute carrier family 6 member 13	12	-0.424282	2.24135	-0.424282	3.15645	3.59194	3.02222	5.36979	5.21326	5.10425	8.63643	10.5109	9.39987	6.10922	5.76627	5.91801
80034	ENSG00000178662	CSRNP3	cysteine and serine rich nuclear protein 3	2	7.01072	7.15131	6.90892	7.08431	7.23856	7.04856	5.93421	6.36008	5.79306	9.23679	9.22778	9.09146	6.98196	7.35786	7.22188
2324	ENSG00000037280	FLT4	fms related tyrosine kinase 4	5	3.72431	3.77511	2.227	4.73446	3.02331	3.59117	5.96487	4.66818	5.69687	9.55435	9.40239	8.69889	5.54105	5.66904	5.24969
85407	ENSG00000140807	NKD1	naked cuticle homolog 1	16	2.03919	1.90039	2.64342	4.89427	3.75242	4.23942	3.35801	2.44062	2.96955	7.88663	7.02626	7.01158	5.31817	5.4779	5.23948
29944	ENSG00000183837	PNMA3	paraneoplastic Ma antigen 3	X	0.895239	-0.424282	1.04078	1.79448	1.93756	-0.424282	2.41151	0.803839	2.71583	7.01551	9.2629	7.7607	2.52767	3.67767	3.92814
23220	ENSG00000110042	DTX4	deltex E3 ubiquitin ligase 4	11	4.12646	3.97105	3.79353	6.43533	6.65113	6.64906	8.24311	7.84884	7.03862	10.3413	10.466	10.2599	8.78632	8.68119	8.72246
80217	ENSG00000197748	CFAP43	cilia and flagella associated protein 43	10	3.27245	2.94781	3.10735	2.91733	3.32212	3.40379	2.24744	3.63437	3.03344	7.34081	9.59804	8.03264	4.51339	5.16202	4.60116
11035	ENSG00000129465	RIPK3	receptor interacting serine/threonine kinase 3	14	-0.424282	-0.424282	1.04078	2.63055	0.826732	2.14883	0.39736	-0.424282	2.91465	7.16788	6.97876	7.68711	7.56355	7.72995	7.39756
83593	ENSG00000266094	RASSF5	Ras association domain family member 5	1	6.23708	5.82043	5.50327	6.41244	6.22485	6.19584	5.11987	4.2033	5.54516	9.50892	8.57887	8.91258	7.27982	7.35741	7.52691
8100	ENSG00000032742	IFT88	intraflagellar transport 88	13	6.60134	6.54443	6.72504	6.5325	6.32194	6.69458	7.0113	7.64367	7.43201	9.55689	9.77045	9.69905	8.58936	8.50683	8.59227
8516	ENSG00000077943	ITGA8	integrin subunit alpha 8	10	3.07671	2.4026	1.94507	2.27484	2.00222	1.80006	0.135025	0.212286	0.822316	5.35678	7.84267	6.96448	3.72042	3.11469	3.96011
5334	ENSG00000115896	PLCL1	phospholipase C like 1	2	-0.424282	0.799922	-0.424282	2.27225	0.826732	2.14883	4.87477	2.89053	4.78673	8.43949	7.82557	8.62876	4.16112	3.79618	2.99709
149461	ENSG00000164007	CLDN19	claudin 19	1	2.03331	1.45968	-0.424282	1.80394	1.94168	0.98188	0.689369	-0.424282	-0.424282	7.26491	9.9615	8.64142	5.90978	6.16944	5.88125
11281	ENSG00000106536	POU6F2	POU class 6 homeobox 2	7	-0.424282	1.45249	1.8208	2.66543	2.68748	1.39182	1.92395	2.70824	0.182163	7.17261	6.55278	6.5627	5.5529	5.95881	5.79517
56137	ENSG00000251664	PCDHA12	protocadherin alpha 12	5	-0.424282	-0.424282	-0.424282	-0.424282	-0.424282	-0.424282	2.53954	0.913088	-0.424282	7.43561	7.38889	7.59589	7.54837	7.84607	7.70867
55287	ENSG00000088726	TMEM40	transmembrane protein 40	3	4.13082	4.33673	4.14466	5.08415	5.2288	5.40363	4.02608	3.07336	5.83535	9.11899	8.41935	8.81268	6.1915	6.48577	6.10507
4005	ENSG00000135363	LMO2	LIM domain only 2	11	0.895239	-0.424282	2.58345	-0.424282	-0.424282	0.98188	1.45776	2.24712	3.96625	7.14768	7.76697	7.77365	4.69216	4.00747	5.01857
127733	ENSG00000162543	UBXN10	UBX domain protein 10	1	-0.424282	-0.424282	-0.424282	-0.424282	-0.424282	-0.424282	0.39736	-0.424282	1.02824	5.48392	8.53383	6.74606	3.78663	3.67767	4.54635
57402	ENSG00000189334	S100A14	S100 calcium binding protein A14	1	-0.424282	0.799922	-0.424282	2.27225	2.78992	0.98188	1.45776	1.05607	1.7372	6.85603	9.6369	8.56313	5.8068	5.0231	5.24197
5799	ENSG00000155093	PTPRN2	protein tyrosine phosphatase, receptor type N2	7	-0.424282	-0.424282	1.04078	1.07523	-0.424282	-0.424282	-0.424282	0.109321	-0.424282	3.71784	5.00411	4.19757	4.07151	3.67767	3.74556
219621	ENSG00000183346	C10orf107	chromosome 10 open reading frame 107	10	3.57196	4.05987	3.31181	-0.424282	-0.424282	0.98188	-0.424282	1.05607	1.2407	4.73869	5.95117	5.71634	1.90994	1.55402	2.99709
6869	ENSG00000115353	TACR1	tachykinin receptor 1	2	2.03187	2.51707	1.04078	-0.424282	0.826732	1.68026	0.68081	0.497976	0.779015	6.66069	5.20136	5.16797	2.52767	3.2494	3.64479
127943	ENSG00000162746	FCRLB	Fc receptor like B	1	2.89403	2.94781	3.10735	2.27225	3.59194	2.78542	4.59649	3.55472	3.08936	6.64451	7.68143	7.36668	5.38953	5.28873	5.34192
653	ENSG00000112175	BMP5	bone morphogenetic protein 5	6	2.37963	2.74846	2.33708	-0.424282	1.50712	0.98188	0.04507	0.497976	-0.424282	5.51984	5.40186	7.21648	3.29318	2.35825	3.53646
643236	ENSG00000187783	TMEM72	transmembrane protein 72	10	0.895239	-0.424282	-0.424282	1.79448	1.93756	1.68026	-0.424282	0.80384	0.477548	6.07299	8.30274	8.49046	2.52767	4.00747	3.29184
9920	ENSG00000273645	KBTBD11	kelch repeat and BTB domain containing 11	8	8.177	8.18238	8.1636	7.20151	7.28198	7.36059	7.8773	8.62495	7.3571	10.5339	10.4065	10.2312	8.28795	8.29242	8.30821
9920	ENSG00000176595	KBTBD11	kelch repeat and BTB domain containing 11	8	8.17739	8.18263	8.16409	7.20066	7.28007	7.36001	7.87667	8.62492	7.35503	10.5345	10.4073	10.2305	8.28804	8.29249	8.30834
23584	ENSG00000019102	VSIG2	V-set and immunoglobulin domain containing 2	11	1.57271	1.45249	2.227	-0.424282	-0.424282	0.98188	2.15784	0.497976	0.477548	4.79842	6.50565	6.24882	3.88797	4.10255	3.83973
6753	ENSG00000278195	SSTR3	somatostatin receptor 3	22	0.895239	-0.424282	-0.424282	1.07523	0.826732	-0.424282	-0.424282	-0.424282	-0.424282	6.25453	7.33444	6.15294	-0.424282	-0.424282	-0.424282
84217	ENSG00000066185	ZMYND12	zinc finger MYND-type containing 12	1	0.895239	-0.424282	2.58345	1.07523	1.93756	2.14883	0.917609	1.45748	1.87084	6.0486	5.85678	6.28546	3.4313	2.63762	3.29184
728656	ENSG00000184911	DMRTC1B	DMRT like family C1B	X	-0.424282	1.45249	-0.424282	-0.424282	-0.424282	-0.424282	-0.171074	-0.424282	0.477681	4.13711	4.68507	4.30743	0.318842	-0.424282	1.21905
4647	ENSG00000137474	MYO7A	myosin VIIA	11	0.973311	2.01142	1.82956	1.07523	2.40832	1.75722	0.788921	0.803839	1.75491	5.38025	6.36573	5.76914	3.68998	3.88871	3.45011
118491	ENSG00000156042	CFAP70	cilia and flagella associated protein 70	10	4.95358	4.78838	4.79065	5.76829	5.05067	5.54276	6.07347	6.60146	7.1161	9.20479	10.5258	9.48359	6.78917	6.83792	6.56411
6927	ENSG00000135100	HNF1A	HNF1 homeobox A	12	0.911044	2.63285	1.79286	3.19337	2.31694	0.984716	1.46256	0.884251	1.03015	6.57321	9.03237	7.77343	1.98939	3.50384	2.90032
8361	ENSG00000274618	HIST1H4F	histone cluster 1 H4 family member f	6	8.07355	8.09589	8.326	6.48003	6.39318	6.04278	-0.424282	-0.424282	-0.424282	10.2573	10.81	10.9705	9.6904	9.62289	9.97833
3767	ENSG00000187486	KCNJ11	potassium voltage-gated channel subfamily J member 11	11	2.67413	2.36216	2.29692	2.73032	2.38508	3.09498	1.32782	1.95103	1.4714	5.91446	6.31172	5.88738	4.44024	4.56206	4.35284
3249	ENSG00000105707	HPN	hepsin	19	-0.424282	3.14987	3.6432	2.70537	3.55544	2.17357	2.99279	2.95504	2.1198	8.79317	11.2282	10.34	4.84369	5.17274	4.55191
165679	ENSG00000196542	SPTSSB	serine palmitoyltransferase small subunit B	3	-0.424282	-0.424282	-0.424282	-0.424282	-0.424282	-0.424282	-0.424282	-0.424282	0.0959818	3.83654	5.0729	4.27248	-0.424282	-0.424282	1.79065
5169	ENSG00000154269	ENPP3	ectonucleotide pyrophosphatase/phosphodiesterase 3	6	3.09734	2.51765	3.31181	2.27225	3.32389	2.17626	1.60063	2.78418	2.21183	7.23682	9.90927	9.49263	3.57628	1.55687	3.15896
11041	ENSG00000174684	B4GAT1	beta-1,4-glucuronyltransferase 1	11	8.3645	8.2454	8.3951	8.56216	8.74343	8.55399	8.3819	8.70148	8.94709	11.1268	10.4443	10.9698	8.15961	8.14111	8.13568
4440	ENSG00000135097	MSI1	musashi RNA binding protein 1	12	2.03187	1.90018	1.04078	4.57874	4.60879	4.35208	3.79687	3.1292	3.99581	7.84431	6.98769	7.81182	7.80873	7.9434	7.66195
56171	ENSG00000118997	DNAH7	dynein axonemal heavy chain 7	2	4.68501	4.9511	5.13171	5.40384	5.34449	5.37812	3.45626	4.8127	4.21949	7.86968	9.76076	8.59334	6.48498	6.62167	6.50618
497190	ENSG00000140839	CLEC18B	C-type lectin domain family 18 member B	16	3.37294	3.22505	2.32571	5.09781	5.72996	5.09691	3.1896	3.39737	5.41972	9.30242	12.4041	11.3347	7.20535	7.57069	7.64571
22979	ENSG00000084710	EFR3B	EFR3 homolog B	2	4.31227	4.63501	4.44966	5.76646	5.23038	5.64295	4.56782	4.81755	5.67945	7.94812	7.73846	8.37694	9.82393	9.77794	9.6226
79849	ENSG00000172367	PDZD3	PDZ domain containing 3	11	-0.424282	1.90018	-0.424282	1.79448	1.48652	2.50196	1.45776	1.27069	-0.424282	6.57791	8.89561	7.36668	-0.424282	1.55402	1.35326
7429	ENSG00000127831	VIL1	villin 1	2	2.04119	2.76645	-0.424282	3.1863	2.28301	1.68234	-0.424282	-0.424282	0.0963225	8.31717	11.0878	9.82121	4.78326	4.60878	4.64125
1015	ENSG00000079112	CDH17	cadherin 17	8	3.486	3.43001	3.35104	4.05218	4.15377	3.6951	3.58246	3.264	3.88747	6.80594	8.68483	8.11201	4.83204	4.7284	4.75307
143503	ENSG00000180785	OR51E1	olfactory receptor family 51 subfamily E member 1	11	-0.424282	0.799922	-0.424282	-0.424282	-0.424282	-0.424282	-0.424282	-0.424282	-0.424282	5.92008	3.55045	5.79468	-0.424282	0.880313	-0.424282
2348	ENSG00000110195	FOLR1	folate receptor 1	11	5.09535	4.93636	5.06817	4.73446	4.9818	4.59167	5.91904	6.09693	5.79261	9.17615	8.66774	8.17612	5.48966	5.24772	5.34192
6561	ENSG00000081800	SLC13A1	solute carrier family 13 member 1	7	0.971245	-0.424282	1.06399	-0.424282	0.853174	1.00641	1.8517	2.69395	-0.424282	6.02641	7.8578	7.91999	0.817889	2.06142	0.747775
729	ENSG00000039537	C6	complement C6	5	0.895239	-0.424282	-0.424282	2.91733	1.93756	2.14884	1.12097	0.109321	0.477548	7.01552	9.8686	9.2596	-0.424282	-0.424282	-0.424282
NA	NA	NA	NA	NA	-0.424282	-0.424282	-0.424282	-0.424282	-0.424282	-0.424282	-0.424282	-0.424282	-0.424282	5.74901	3.22733	4.70994	-0.424282	-0.424282	-0.424282
56142	ENSG00000081842	PCDHA6	protocadherin alpha 6	5	0.895239	-0.424282	-0.424282	1.07523	1.37485	3.01214	0.533501	3.54148	-0.424282	7.42294	7.42411	7.06603	7.33097	7.08583	6.81657
NA	NA	NA	NA	NA	5.39195	4.68033	4.75423	4.6587	5.07278	4.85953	0.39736	0.80384	3.66877	8.24393	9.04264	8.79044	6.35911	6.27491	6.62158
8926	ENSG00000214265	SNURF	SNRPN upstream reading frame	15	5.88141	5.30959	5.88577	6.52107	6.61887	6.49996	5.04613	4.94396	5.34593	8.68579	9.09025	8.61943	8.56046	8.65897	8.69947
128218	ENSG00000179178	TMEM125	transmembrane protein 125	1	-0.424282	1.45249	1.75252	3.15645	2.28067	2.14883	0.917608	1.77116	2.48516	6.88386	8.15191	7.34079	6.52561	6.85524	6.69901
283298	ENSG00000183801	OLFML1	olfactomedin like 1	11	1.58432	1.45428	1.04248	2.9481	1.50132	2.16197	1.1262	0.806074	0.477548	5.63644	4.98332	5.26788	2.96062	3.11341	3.61601
222967	ENSG00000155026	RSPH10B	radial spoke head 10 homolog B	7	0.825451	2.74749	2.08143	2.1773	2.3064	2.72517	1.61554	1.40929	1.41694	7.60826	7.24472	7.62084	4.59734	4.63377	4.15967
22797	ENSG00000105967	TFEC	transcription factor EC	7	1.57271	1.90018	-0.424282	3.70065	3.59194	3.70526	3.73625	3.38087	2.97527	7.48408	10.0502	8.98118	1.90994	3.67767	3.15198
116442	ENSG00000155961	RAB39B	RAB39B, member RAS oncogene family	X	2.65964	2.74846	2.58345	3.36151	3.59194	3.70526	2.98072	3.01479	2.91465	5.62254	6.7458	6.37317	4.85119	4.86937	4.54635
1525	ENSG00000154639	CXADR	coxsackie virus and adenovirus receptor	21	7.16434	7.05178	6.94033	8.26579	8.07253	8.13794	7.16098	6.66631	9.10776	11.8418	11.1815	11.275	11.1359	11.223	11.207
80059	ENSG00000176204	LRRTM4	leucine rich repeat transmembrane neuronal 4	2	3.24292	3.69966	2.2837	3.99936	4.15261	4.32143	3.31038	3.94363	2.26235	7.23965	7.78355	7.16001	6.25397	6.35144	6.25224
7512	ENSG00000122121	XPNPEP2	X-prolyl aminopeptidase 2	X	-0.424282	-0.424282	-0.424282	-0.424282	-0.424282	-0.424282	-0.424282	-0.424282	-0.424282	5.24727	4.73366	3.64161	-0.424282	-0.424282	-0.424282
283375	ENSG00000139540	SLC39A5	solute carrier family 39 member 5	12	2.90836	3.56199	2.60726	3.36151	2.98993	3.77911	0.39736	1.05606	1.48908	7.9923	10.3875	9.31199	4.07285	4.28867	3.34521
149466	ENSG00000253313	C1orf210	chromosome 1 open reading frame 210	1	1.13385	1.97095	1.22472	1.124	1.60259	2.18802	0.708283	1.64029	2.00791	5.59775	8.33275	7.46312	5.28829	4.86487	5.01848
57565	ENSG00000197705	KLHL14	kelch like family member 14	18	0.895239	-0.424282	1.04078	1.79448	4.48173	3.95449	5.18935	5.44077	6.15555	8.70435	9.83062	9.47911	5.6425	5.58058	5.80582
7976	ENSG00000104290	FZD3	frizzled class receptor 3	8	7.79543	7.83685	7.67697	7.45801	7.39625	7.10239	6.31367	7.73068	7.55884	9.96046	10.0137	9.90901	10.3244	10.5289	10.513
2901	ENSG00000105737	GRIK5	glutamate ionotropic receptor kainate type subunit 5	19	0.895239	-0.424282	1.75252	1.07523	3.32211	3.02222	2.69244	1.45748	4.71744	7.30007	7.24783	7.32329	4.3093	4.81426	3.83973
57111	ENSG00000132698	RAB25	RAB25, member RAS oncogene family	1	-0.424282	-0.424282	-0.424282	-0.424282	0.826732	2.14884	-0.424282	-0.424282	-0.424282	5.74901	8.37263	7.51289	7.574	7.7876	7.75553
6327	ENSG00000149575	SCN2B	sodium voltage-gated channel beta subunit 2	11	3.29084	2.25195	1.83663	4.23926	3.73212	3.56515	3.09028	2.55543	6.37901	8.6018	8.72722	8.3611	3.03467	3.73424	3.20112
6641	ENSG00000172164	SNTB1	syntrophin beta 1	8	7.15292	6.88569	7.25694	8.65216	8.76746	8.92638	8.71397	8.58833	8.10839	10.4312	11.2703	10.932	9.29045	9.27296	9.35496
5156	ENSG00000134853	PDGFRA	platelet derived growth factor receptor alpha	4	2.41393	2.10769	3.31181	4.28596	3.81917	2.57169	2.73891	2.10821	5.0908	7.84403	8.03379	8.3675	5.88242	5.83905	5.81406
1366	ENSG00000181885	CLDN7	claudin 7	17	5.1865	4.98253	4.75423	6.24121	5.67065	6.04278	2.0623	0.753353	3.93607	9.11839	11.3303	10.6686	11.1149	11.0888	11.1754
80108	ENSG00000198939	ZFP2	ZFP2 zinc finger protein	5	2.03187	1.90018	2.227	-0.424282	1.93756	2.78591	1.45857	3.14427	3.03458	6.66069	6.60447	6.86004	4.42197	5.24772	3.64479
5991	ENSG00000080298	RFX3	regulatory factor X3	9	5.50251	5.9187	6.08031	7.20775	7.09277	6.86232	5.69056	6.35969	6.57337	8.93439	9.65243	9.20327	7.73227	7.72921	7.71261
84435	ENSG00000197177	ADGRA1	adhesion G protein-coupled receptor A1	10	-0.424282	-0.424282	-0.424282	-0.424282	-0.424282	0.98188	-0.424282	-0.424282	-0.424282	6.69252	5.23177	5.45203	0.8069	-0.424282	-0.424282
23428	ENSG00000092068	SLC7A8	solute carrier family 7 member 8	14	0.895239	1.45249	1.04078	3.29692	2.93539	1.68026	5.29586	5.57121	4.39774	10.2512	9.16636	9.36017	6.36203	6.47336	3.93954
10249	ENSG00000149124	GLYAT	glycine-N-acyltransferase	11	4.99806	5.02727	4.04358	4.20549	4.3424	4.43645	4.06678	4.12273	3.96625	7.21497	8.68157	7.27855	4.94824	4.35511	4.65397
146177	ENSG00000175267	VWA3A	von Willebrand factor A domain containing 3A	16	0.895239	0.799922	2.58345	-0.424282	1.93756	0.98188	-0.424282	0.109321	0.779015	6.23305	8.94967	7.19436	1.90994	2.01146	2.62626
25823	ENSG00000116176	TPSG1	tryptase gamma 1	16	0.895239	-0.424282	-0.424282	-0.424282	-0.424282	-0.424282	-0.424282	-0.424282	0.477548	4.75719	5.39402	4.87024	3.13408	-0.424282	2.15404
5252	ENSG00000112511	PHF1	PHD finger protein 1	6	4.76447	4.32068	4.14976	4.99921	4.84729	5.3732	5.18665	5.21622	5.36762	8.90888	8.27567	8.72746	7.04467	6.93118	6.89697
25790	ENSG00000213085	CFAP45	cilia and flagella associated protein 45	1	4.65928	5.15373	4.95066	4.20549	4.01543	4.59168	3.76688	4.79491	4.90051	9.57453	8.29637	7.68448	4.635	4.10254	4.30355
1740	ENSG00000150672	DLG2	discs large MAGUK scaffold protein 2	11	4.45448	4.29759	3.49086	3.70065	3.71002	4.16694	2.5588	3.51318	3.08936	9.58296	7.51834	9.95618	4.90054	5.16202	5.09694
284406	ENSG00000181007	ZFP82	ZFP82 zinc finger protein	19	5.10974	4.7423	4.82985	6.08503	5.46629	5.82338	4.29882	4.62088	4.25863	8.27888	8.19061	8.34243	8.04256	7.82387	7.73435
255189	ENSG00000168907	PLA2G4F	phospholipase A2 group IVF	15	2.89403	3.62534	1.75252	1.21577	3.04423	2.14883	1.65883	1.90566	1.2407	6.12056	8.403	7.3752	4.17834	4.21867	3.64479
5650	ENSG00000169035	KLK7	kallikrein related peptidase 7	19	0.897399	0.827627	1.04078	2.91886	2.59457	1.73966	0.0443341	0.498249	0.477689	8.94869	6.28665	7.75942	3.44728	3.07582	3.29985
58473	ENSG00000021300	PLEKHB1	pleckstrin homology domain containing B1	11	4.52603	4.36885	3.65012	6.34153	6.63629	6.68399	6.23604	3.8829	5.62301	10.038	9.00352	9.62204	4.90054	4.35511	4.84776
92369	ENSG00000175093	SPSB4	splA/ryanodine receptor domain and SOCS box containing 4	3	-0.424282	0.800623	1.75252	2.91983	1.48652	2.50489	4.16203	-0.424282	1.7372	7.76613	7.72071	7.68788	5.04336	5.11797	4.70569
NA	NA	NA	NA	NA	-0.424282	-0.424282	-0.424282	-0.424282	-0.424282	-0.424282	-0.424282	0.109321	0.0959818	3.11171	4.40055	3.75045	3.78663	3.40671	3.74555
9796	ENSG00000168490	PHYHIP	phytanoyl-CoA 2-hydroxylase interacting protein	8	5.04753	4.56368	5.17683	5.2294	5.27791	5.1367	3.96479	1.90566	3.19509	8.59493	8.03609	7.72113	2.25162	2.35825	1.35326
NA	NA	NA	NA	NA	4.83057	5.14879	3.57069	4.7878	4.06346	5.12471	5.43283	5.27162	5.09774	8.34313	7.9582	8.35521	6.24302	5.65517	5.74338
NA	NA	NA	NA	NA	5.88761	5.33688	5.12834	6.90435	6.93961	7.04221	6.31082	5.80894	5.76689	9.20094	9.97852	9.56846	7.71278	8.0053	7.49374
122664	ENSG00000179636	TPPP2	tubulin polymerization promoting protein family member 2	14	-0.424282	-0.424282	-0.424282	-0.424282	0.826732	-0.424282	-0.424282	1.27069	0.0959818	7.19289	4.85736	6.05023	0.8069	-0.424282	0.722507
283927	ENSG00000140876	NUDT7	nudix hydrolase 7	16	3.09562	3.55241	2.26211	3.5633	3.07902	3.06688	2.69321	3.69199	4.11859	7.2541	6.83191	7.17686	5.52231	5.09319	5.1967
54886	ENSG00000276539	PLPPR1	phospholipid phosphatase related 1	9	-0.424282	-0.424282	-0.424282	-0.424282	-0.424282	-0.424282	-0.424282	-0.424282	-0.424282	4.18832	7.74849	6.51993	0.318842	1.55402	-0.424282
54886	ENSG00000148123	PLPPR1	phospholipid phosphatase related 1	9	-0.424282	-0.424282	-0.424282	-0.424282	-0.424282	-0.424282	-0.424282	-0.424282	-0.424282	4.18905	7.74888	6.51759	0.318842	1.55402	-0.424282
4091	ENSG00000137834	SMAD6	SMAD family member 6	15	9.14156	9.13027	9.13529	7.64079	7.51398	7.54264	7.40959	7.12742	6.88516	11.4005	9.59658	10.4126	9.6763	9.7568	9.64171
286676	ENSG00000145103	ILDR1	immunoglobulin like domain containing receptor 1	3	2.66499	2.51707	2.91739	3.36429	1.94726	2.80547	1.60619	1.78248	3.14319	6.16844	6.44746	6.30343	6.3009	6.27431	6.16354
3841	ENSG00000196911	KPNA5	karyopherin subunit alpha 5	6	8.14249	8.02082	8.05417	8.31314	8.25462	8.49997	6.73734	7.70237	7.1435	10.7047	10.2444	10.44	9.38959	9.26566	9.44526
2918	ENSG00000179603	GRM8	glutamate metabotropic receptor 8	7	2.37963	0.799922	1.04078	2.63055	2.28067	2.14883	4.35581	3.2854	2.64296	6.79869	8.98789	8.75168	1.90994	3.90569	2.62626
651	ENSG00000152785	BMP3	bone morphogenetic protein 3	4	0.901503	1.91123	2.27205	1.81707	2.99977	2.15728	0.927544	1.0653	1.2898	6.78858	9.03771	6.54369	3.35413	3.62326	2.84563
117583	ENSG00000116117	PARD3B	par-3 family cell polarity regulator beta	2	7.30304	7.37545	7.68255	8.28191	8.26315	8.22093	8.90427	9.52579	8.91746	13.0144	11.3042	11.8481	8.40588	8.45666	8.3786
147947	ENSG00000240225	ZNF542P	zinc finger protein 542, pseudogene	19	7.87722	7.7227	8.03074	7.22541	7.55282	7.47177	6.60841	6.76549	7.25066	9.40968	9.39508	9.49337	9.82506	9.88524	9.89034
NA	NA	NA	NA	NA	-0.424282	-0.424282	-0.424282	-0.424282	-0.424282	-0.424282	-0.424282	-0.424282	-0.424282	6.21124	4.55281	5.00178	-0.424282	-0.424282	-0.424282
7033	ENSG00000160180	TFF3	trefoil factor 3	21	1.57271	0.799922	2.227	2.27225	1.48652	0.98188	2.5588	-0.424282	-0.424282	6.95119	7.09082	6.98755	2.75929	2.63762	1.79066
160728	ENSG00000262217	SLC5A8	solute carrier family 5 member 8	12	0.93402	-0.424282	1.75252	1.09561	3.03852	0.996485	-0.424282	-0.424282	0.131906	7.05314	8.41315	6.04089	0.810465	3.2494	2.39764
54810	ENSG00000137960	GIPC2	GIPC PDZ domain containing family member 2	1	-0.424282	0.799922	2.58345	3.15645	2.78992	2.50195	2.41151	1.27069	2.48516	7.22588	9.89615	8.47071	5.85765	5.51297	5.70932
134121	ENSG00000215217	C5orf49	chromosome 5 open reading frame 49	5	3.09562	1.45249	3.31181	1.07523	1.48652	0.98188	0.39736	0.80384	1.24069	4.85576	7.4713	6.15294	3.29632	2.63762	2.12584
2982	ENSG00000164116	GUCY1A3	guanylate cyclase 1 soluble subunit alpha	4	2.65964	1.45249	3.31181	4.20549	4.60879	4.79708	5.03434	7.26203	3.8086	8.7951	9.43773	9.20805	6.88559	6.78531	7.09245
2710	ENSG00000198814	GK	glycerol kinase	X	7.40461	7.25087	7.30438	7.78445	7.63738	7.67173	6.20899	6.51102	5.76219	9.36036	10.7123	9.95635	6.31998	6.05265	6.26843
4978	ENSG00000183715	OPCML	opioid binding protein/cell adhesion molecule like	11	0.902808	0.807317	1.79548	3.18866	2.57589	2.52767	3.35653	-0.424282	1.43608	7.56141	7.56561	7.00802	1.47365	2.6739	2.652
60482	ENSG00000115665	SLC5A7	solute carrier family 5 member 7	2	-0.424282	-0.424282	-0.424282	-0.424282	-0.424282	-0.424282	-0.424282	-0.424282	-0.424282	2.9099	5.31968	5.98511	1.46208	2.359	1.791
10451	ENSG00000134215	VAV3	vav guanine nucleotide exchange factor 3	1	3.99585	2.51707	2.58345	2.94962	4.34812	3.95457	4.01671	6.71151	4.42327	8.66077	10.8166	10.1293	6.90647	7.26849	7.11146
1365	ENSG00000165215	CLDN3	claudin 3	7	1.57271	1.90018	-0.424282	3.36151	4.41375	3.70526	3.93813	4.61026	4.7874	7.21831	8.67925	8.01204	4.74755	5.64652	5.40577
8456	ENSG00000109101	FOXN1	forkhead box N1	17	-0.424282	-0.424282	-0.424282	-0.424282	1.48652	-0.424282	0.39736	-0.424282	-0.424282	5.44707	4.93187	4.95706	1.46136	1.55402	1.79066
1280	ENSG00000139219	COL2A1	collagen type II alpha 1 chain	12	3.57196	3.12294	1.04078	5.00305	4.88469	5.2342	4.01669	2.02868	1.99314	12.243	9.42956	9.79876	6.93379	6.69683	6.88721
2306	ENSG00000186564	FOXD2	forkhead box D2	1	3.4312	4.36981	3.79353	5.71412	4.9818	5.28058	5.39959	4.94304	4.93144	10.2297	8.19884	9.19215	4.75342	4.97366	4.23844
23462	ENSG00000164683	HEY1	hes related family bHLH transcription factor with YRPW motif 1	8	4.45448	3.77511	4.15404	4.09486	4.41375	3.70526	4.01669	3.47041	3.63159	7.0891	9.17762	7.52059	7.79884	7.66056	8.05454
6819	ENSG00000198203	SULT1C2	sulfotransferase family 1C member 2	2	5.50625	5.12793	5.0942	7.78949	7.39387	7.60965	7.07898	6.65414	5.48809	9.7385	9.99587	9.92109	8.12119	8.07402	7.97657
11156	ENSG00000184489	PTP4A3	protein tyrosine phosphatase type IVA, member 3	8	4.55972	4.73475	4.96151	5.2086	5.08123	4.82369	3.51584	4.84397	4.70142	7.70564	7.52838	7.6596	4.99936	5.10034	5.39397
23116	ENSG00000198718	TOGARAM1	TOG array regulator of axonemal microtubules 1	14	8.85066	8.88426	8.84173	8.87948	8.90052	8.93643	8.46743	8.64636	8.4497	10.7683	10.3782	10.6029	9.40791	9.45662	9.4726
80312	ENSG00000138336	TET1	tet methylcytosine dioxygenase 1	10	7.28253	7.59939	7.19369	6.96201	6.79168	6.55784	4.86064	3.9467	3.7749	9.29494	8.96558	9.11951	7.43858	7.33801	7.49831
7108	ENSG00000149809	TM7SF2	transmembrane 7 superfamily member 2	11	6.72148	6.96832	7.02952	8.25001	8.5151	8.25036	8.67116	8.05104	8.35135	10.1251	10.6844	10.3663	8.03258	8.00623	8.0885
4547	ENSG00000138823	MTTP	microsomal triglyceride transfer protein	4	0.89524	0.390027	3.10735	2.63055	3.16557	1.68026	0.68081	0.497976	0.477548	6.07299	8.01439	7.14537	2.75929	1.06553	0.722507
120892	ENSG00000188906	LRRK2	leucine rich repeat kinase 2	12	5.09535	5.37757	5.73417	6.50187	6.51174	6.41959	7.08439	6.91659	5.58461	9.35832	11.2867	10.426	4.44852	4.50185	4.65397
10243	ENSG00000171723	GPHN	gephyrin	14	7.33422	7.68585	7.57999	8.21813	8.27002	8.07758	8.74337	8.73696	7.92349	11.3587	10.4214	10.7491	7.35277	7.6017	7.41068
27180	ENSG00000129450	SIGLEC9	sialic acid binding Ig like lectin 9	19	-0.424282	0.799922	-0.424282	2.27225	-0.424282	-0.424282	0.68081	0.109321	-0.424282	6.52586	5.00411	5.68926	1.90993	0.880313	2.12584
60677	ENSG00000140488	CELF6	CUGBP Elav-like family member 6	15	1.57271	-0.424281	1.12078	1.79448	-0.424282	-0.424282	1.74194	3.2662	3.08381	6.6995	6.53716	6.5385	2.37822	2.32313	1.68145
174	ENSG00000081051	AFP	alpha fetoprotein	4	4.03131	4.43676	4.35241	3.54102	5.11621	4.35208	5.32931	4.25462	4.31009	9.08916	11.2844	9.20567	4.1552	4.81426	3.64479
58529	ENSG00000177791	MYOZ1	myozenin 1	10	3.27245	2.74846	2.58345	2.91733	2.98994	3.40379	2.33181	0.497976	2.71583	9.30784	7.05726	7.22297	4.38059	4.10255	4.43005
284612	ENSG00000143028	SYPL2	synaptophysin like 2	1	2.37963	1.90018	-0.424282	1.79448	1.48652	-0.424282	2.98072	3.51318	2.48516	6.39656	7.1317	6.6788	3.67763	4.19174	3.29184
83483	ENSG00000130300	PLVAP	plasmalemma vesicle associated protein	19	1.57271	-0.424282	-0.424282	-0.424282	1.48652	0.98188	1.12097	-0.424282	-0.424282	6.12056	5.31932	6.33873	5.12471	4.97366	5.52316
84455	ENSG00000203965	EFCAB7	EF-hand calcium binding domain 7	1	7.03525	6.82363	6.98538	6.48003	6.41072	6.39872	6.2415	6.47777	6.47183	8.48563	8.567	8.52916	6.64623	6.61839	6.62158
123099	ENSG00000168350	DEGS2	delta 4-desaturase, sphingolipid 2	14	2.03557	2.52353	1.04207	2.92164	2.28382	2.5032	0.0442581	-0.424282	0.102436	5.46221	7.13841	6.19784	2.97896	4.29218	3.42837
6398	ENSG00000141574	SECTM1	secreted and transmembrane 1	17	3.42996	3.77511	3.65012	5.2294	4.9818	4.73182	4.90262	2.43679	3.47247	9.84435	7.97898	8.77119	1.46136	1.55402	2.39764
1558	ENSG00000138115	CYP2C8	cytochrome P450 family 2 subfamily C member 8	10	-0.424282	-0.424282	-0.424282	-0.424282	-0.424282	-0.424282	-0.424282	0.80384	1.02825	4.14334	5.00411	5.08727	4.23431	4.50185	4.75411
130752	ENSG00000138400	MDH1B	malate dehydrogenase 1B	2	4.65928	4.62318	4.52678	4.40415	4.60879	4.06462	3.64026	4.92761	4.5281	7.27926	8.96792	7.71156	4.1552	4.43969	4.76361
5017	ENSG00000172818	OVOL1	ovo like transcriptional repressor 1	11	3.57196	2.24135	2.227	1.79448	1.48652	1.68026	0.68081	-0.424282	0.477548	5.74901	8.90083	7.81183	7.9819	7.58025	7.9316
164045	ENSG00000162669	HFM1	HFM1, ATP dependent DNA helicase homolog	1	2.03187	3.27908	3.31181	3.15645	2.28067	2.14883	3.08163	4.12273	4.18735	6.8419	7.06572	7.0421	4.57548	4.50185	4.43005
133688	ENSG00000145626	UGT3A1	UDP glycosyltransferase family 3 member A1	5	0.895239	1.45249	-0.424282	1.07523	2.28067	2.14883	0.0442581	4.81214	1.02824	7.59771	10.2123	9.75698	3.13408	3.07282	3.83973
28970	ENSG00000182919	C11orf54	chromosome 11 open reading frame 54	11	7.17029	7.18006	7.21605	9.08706	9.04931	9.26137	7.90998	8.45994	8.14439	10.8289	11.8052	11.1224	8.95794	8.78206	8.76214
5174	ENSG00000174827	PDZK1	PDZ domain containing 1	1	7.22994	7.01442	7.16759	5.59777	6.11987	5.85577	6.45522	7.06321	6.28006	9.21577	11.6759	10.7034	6.16385	6.39495	5.99086
81035	ENSG00000158270	COLEC12	collectin subfamily member 12	18	4.71282	3.93982	4.40986	6.3792	6.3509	6.36282	6.49948	5.14666	6.42125	9.12638	9.90098	8.58778	8.89468	8.66355	8.70104
100129842	ENSG00000237440	ZNF737	zinc finger protein 737	19	3.67501	3.83658	4.7235	4.83638	5.18181	5.17634	3.95497	6.61201	4.62612	8.46908	8.91149	8.77533	8.04505	8.24383	8.13451
123264	ENSG00000186198	SLC51B	solute carrier family 51 beta subunit	15	0.899478	1.45249	2.227	-0.424282	3.33912	2.78541	1.12097	1.27069	1.2407	5.71842	8.49362	6.95065	3.32244	2.93399	2.82356
547	ENSG00000130294	KIF1A	kinesin family member 1A	2	-0.424282	1.90018	-0.424282	5.95486	6.26399	5.95969	2.0623	0.80384	4.35641	9.12459	9.89615	9.32047	12.7263	12.7718	12.6185
101928601	ENSG00000269964	MEI4	meiotic double-stranded break formation protein 4	6	2.03187	3.54831	3.31181	3.84436	3.16556	2.78541	2.62717	1.62283	1.7372	6.79869	6.71384	7.24174	3.55972	3.67767	2.99709
57643	ENSG00000162415	ZSWIM5	zinc finger SWIM-type containing 5	1	3.57196	3.97105	3.31181	2.91733	3.46333	2.50195	4.2074	5.10559	5.69686	8.56944	8.17557	8.24749	6.24912	6.61839	6.42255
3172	ENSG00000101076	HNF4A	hepatocyte nuclear factor 4 alpha	20	2.41422	3.99889	3.1772	3.90653	3.86148	4.1372	3.14897	2.29771	2.64622	8.08	10.5497	9.09333	4.58646	5.03256	3.8917
825	ENSG00000092529	CAPN3	calpain 3	15	2.37963	3.12293	2.58345	4.20549	3.81917	4.16694	4.90262	5.58808	5.56502	7.7865	9.21994	8.49046	3.78663	4.00747	3.64479
4698	ENSG00000128609	NDUFA5	NADH:ubiquinone oxidoreductase subunit A5	7	10.6138	10.5497	10.6527	9.8478	9.66181	9.78811	9.2614	9.63459	9.52056	11.4013	11.7445	11.5282	10.2852	10.0525	10.3954
205428	ENSG00000181744	C3orf58	chromosome 3 open reading frame 58	3	7.75411	7.81887	7.9042	7.98121	7.89675	7.93947	7.20112	7.47443	7.11806	9.62274	9.78393	9.98709	9.17538	9.26013	9.36119
58524	ENSG00000064218	DMRT3	doublesex and mab-3 related transcription factor 3	9	-0.424282	-0.424282	-0.424282	-0.424282	-0.424282	-0.424282	-0.424282	-0.424282	-0.424282	4.79842	5.23177	5.41944	3.13408	2.63762	4.36818
375519	ENSG00000164411	GJB7	gap junction protein beta 7	6	-0.424282	0.799922	1.75878	2.28833	-0.424282	0.754917	-0.424282	0.497976	0.477548	5.8619	5.00044	4.73829	6.4288	6.35585	6.3127
5105	ENSG00000124253	PCK1	phosphoenolpyruvate carboxykinase 1	20	0.895844	-0.424282	1.042	-0.424282	2.55967	2.15022	0.0445421	0.805443	1.03037	5.33378	8.43348	7.14719	3.18835	2.01196	2.62697
375612	ENSG00000187416	LHFPL3	lipoma HMGIC fusion partner-like 3	7	-0.424282	-0.424282	-0.424282	-0.424282	-0.424282	1.68026	0.0442581	-0.424282	0.0959818	3.71784	6.23251	5.48391	1.46136	0.880313	-0.424282
102723897	ENSG00000185596	LOC102723897	WAS protein family homolog 2-like	1	8.28928	7.95353	8.03684	7.84281	8.1978	8.07338	8.47273	8.20399	8.28185	10.6172	10.0604	10.295	8.06354	7.98624	7.99841
220164	ENSG00000206052	DOK6	docking protein 6	18	0.895498	1.90018	1.75252	3.15683	3.0293	3.02306	2.48765	5.39677	3.43458	7.91038	10.4948	9.63256	6.43357	6.34822	6.52333
79819	ENSG00000152763	WDR78	WD repeat domain 78	1	5.45343	5.42042	5.80708	6.13657	6.19007	5.58913	5.95147	7.16781	6.79803	8.84927	9.56057	8.95305	6.97932	6.99795	7.0852
6262	ENSG00000198626	RYR2	ryanodine receptor 2	1	2.03187	1.45249	1.75252	2.27225	2.28067	1.68026	0.68081	1.05607	0.0959818	5.92008	5.87616	4.76287	1.46136	2.01146	1.79065
340811	ENSG00000264006	AKR1C8P	aldo-keto reductase family 1 member C8, pseudogene	10	-0.424282	-0.424282	-0.424282	-0.424282	-0.424282	-0.424282	0.0442581	0.80384	-0.424282	3.11171	4.23029	4.19757	0.8069	-0.424282	-0.424282
NA	NA	NA	NA	NA	0.89549	-0.424282	-0.424282	1.07534	1.48673	-0.424282	0.0442581	1.45751	0.0959818	5.33089	4.55292	4.91114	1.91056	2.01193	1.35354
10396	ENSG00000124406	ATP8A1	ATPase phospholipid transporting 8A1	4	2.37963	3.54831	2.58345	3.15645	3.32211	3.02222	4.72684	7.69247	6.84917	10.8857	9.7515	10.6347	8.52079	8.514	8.52044
3957	ENSG00000100079	LGALS2	galectin 2	22	4.03132	3.27908	3.31181	3.84436	3.71002	4.16694	2.69244	1.62283	3.14319	6.33739	7.88645	7.55851	5.20546	5.07091	4.70491
3109	ENSG00000226264	HLA-DMB	major histocompatibility complex, class II, DM beta	6	-0.424282	1.69718	2.64407	-0.424282	4.04782	1.046	2.56226	4.37022	1.90508	7.29196	8.94192	8.01211	3.25244	2.5326	3.45872
4253	ENSG00000150526	MIA2	melanoma inhibitory activity 2	14	3.77992	3.51997	4.44197	4.98152	5.16507	4.65977	4.49163	5.28674	4.02232	7.47285	7.95327	7.6713	4.85014	4.17502	4.28142
93233	ENSG00000105479	CCDC114	coiled-coil domain containing 114	19	2.38764	2.06306	2.22741	3.74955	2.79942	3.29798	3.10994	2.25062	3.23762	6.48736	9.28755	7.64602	4.33217	4.908	4.24922
9256	ENSG00000005379	TSPOAP1	TSPO associated protein 1	17	7.13295	7.03685	7.16759	7.16883	7.07236	7.09082	7.90421	5.02552	7.17503	10.1248	10.7384	10.6073	7.20715	7.13713	6.99946
340533	ENSG00000050030	KIAA2022	KIAA2022	X	-0.424282	1.45249	1.75351	2.27225	1.4898	2.50408	2.0623	2.52303	3.03344	6.97726	6.23648	8.59996	4.3814	4.65267	4.77177
348303	ENSG00000186838	SELENOV	selenoprotein V	19	3.09562	2.51707	2.86905	3.15645	1.94882	2.14883	2.33181	0.803841	0.779014	5.89294	6.76667	6.50329	2.80217	2.01786	3.16806
130013	ENSG00000153086	ACMSD	aminocarboxymuconate semialdehyde decarboxylase	2	3.27245	3.41997	2.86905	3.36151	2.98994	2.78541	3.67297	3.97757	3.59343	6.35739	7.91015	6.87186	3.88797	2.87157	2.9971
158067	ENSG00000165695	AK8	adenylate kinase 8	9	4.12646	2.51707	3.49086	2.91733	3.71002	3.83525	2.15784	3.07313	3.74038	6.25453	7.01417	6.97639	3.16968	2.87157	3.53646
79887	ENSG00000121316	PLBD1	phospholipase B domain containing 1	12	4.31806	4.66082	4.98714	4.93245	4.56633	4.12378	3.39466	5.09199	4.87409	7.50936	8.36365	7.61414	6.08964	5.92528	6.02991
115752	ENSG00000166938	DIS3L	DIS3 like exosome 3'-5' exoribonuclease	15	9.73749	9.62844	9.6986	7.8536	8.01455	7.88067	8.33272	7.69863	7.96717	9.94612	9.7808	9.82412	8.5047	8.41527	8.42904
79600	ENSG00000204852	TCTN1	tectonic family member 1	12	8.25942	8.13036	8.19208	8.03018	7.74749	7.6245	7.54332	8.62879	8.44301	10.2861	10.5088	10.373	8.84088	8.74326	8.59328
2675	ENSG00000168546	GFRA2	GDNF family receptor alpha 2	8	-0.424282	-0.424282	1.04078	-0.424282	0.826732	0.98188	1.12097	2.24712	1.99314	9.51338	6.49316	7.46578	4.38059	3.79618	4.16487
7564	ENSG00000170631	ZNF16	zinc finger protein 16	8	7.80753	7.9058	7.83213	7.13078	7.37638	7.46144	6.85042	7.11457	6.80466	9.24148	8.87029	9.3055	7.02815	7.0318	7.04036
1038	ENSG00000184258	CDR1	cerebellar degeneration related protein 1	X	-0.424282	1.45249	-0.424282	4.30824	4.83357	3.22558	0.0442581	0.80384	2.64296	7.25815	7.94268	7.48952	7.9704	7.86422	7.63593
3123	ENSG00000196126	HLA-DRB1	major histocompatibility complex, class II, DR beta 1	6	-0.424282	-0.424282	-0.424282	-0.424282	-0.424282	-0.424282	-0.424282	-0.424282	-0.424282	2.72216	5.50504	5.71245	5.02321	4.86937	5.17608
162967	ENSG00000182986	ZNF320	zinc finger protein 320	19	7.28637	7.39001	7.3764	7.37401	7.37179	7.62507	6.07195	7.00442	7.25927	9.29882	10.0732	9.53417	9.90289	10.0064	9.83472
7479	ENSG00000075290	WNT8B	Wnt family member 8B	10	-0.424282	0.799922	1.04078	-0.424282	-0.424282	1.68026	0.68081	0.80384	1.02824	4.67639	4.2893	5.04516	1.46136	0.880313	1.79066
2752	ENSG00000135821	GLUL	glutamate-ammonia ligase	1	8.81001	8.67837	8.92161	8.26839	8.35142	8.42725	9.65749	7.31678	9.99725	12.5028	12.3818	12.4195	11.1874	11.0938	11.2691
2159	ENSG00000126218	F10	coagulation factor X	13	0.895239	0.799922	1.75252	-0.424282	1.48652	2.78541	1.95999	1.90566	2.21045	6.4347	9.08905	8.04337	1.90994	1.55402	1.79066
221002	ENSG00000198915	RASGEF1A	RasGEF domain family member 1A	10	2.65964	2.94781	3.65012	4.20549	4.18816	4.91939	2.1593	2.08831	2.85137	6.91117	6.86698	7.1253	6.06663	6.4296	6.21018
64711	ENSG00000276333	HS3ST6	heparan sulfate-glucosamine 3-sulfotransferase 6	16	-0.424282	-0.424282	-0.424282	-0.424282	-0.424282	-0.424282	-0.171074	-0.424282	-0.424282	3.11171	3.55041	2.36344	0.318842	-0.424282	0.26018
64711	ENSG00000162040	HS3ST6	heparan sulfate-glucosamine 3-sulfotransferase 6	16	-0.424282	-0.424282	-0.424282	-0.424282	-0.424282	-0.424282	-0.171074	-0.424282	-0.424282	3.11171	3.55048	2.36344	0.318842	-0.424282	0.26018
130132	ENSG00000162944	RFTN2	raftlin family member 2	2	4.30139	3.92468	2.23893	4.9074	4.52061	4.97356	3.70691	4.14283	3.84499	7.41918	7.21137	7.65704	6.16471	6.28538	5.95164
2983	ENSG00000061918	GUCY1B3	guanylate cyclase 1 soluble subunit beta	4	6.70616	6.75877	6.81091	8.68181	8.6319	8.76037	7.28816	9.52234	7.38986	11.7682	11.4656	11.5949	7.68041	7.78781	7.87712
157567	ENSG00000186106	ANKRD46	ankyrin repeat domain 46	8	7.21919	7.43479	7.23197	7.3737	7.43821	7.06142	7.58949	8.05411	7.71449	9.80301	9.81673	9.68402	9.09655	9.25946	9.25836
6405	ENSG00000001617	SEMA3F	semaphorin 3F	3	8.3887	8.52432	8.48766	8.67701	8.58244	8.79273	8.15902	9.06976	8.75947	10.8666	10.5491	10.9528	9.56403	9.4461	9.54265
5165	ENSG00000067992	PDK3	pyruvate dehydrogenase kinase 3	X	6.89366	6.84877	6.79395	6.91394	7.03737	6.90735	6.04309	6.41713	5.89814	8.40628	9.30104	9.18157	7.59663	7.83683	7.79133
28982	ENSG00000162769	FLVCR1	feline leukemia virus subgroup C cellular receptor 1	1	8.18604	8.31089	8.39955	8.02783	7.83838	7.87437	7.8337	7.52004	7.46882	9.48177	9.93918	9.56997	9.04646	9.11831	9.10015
53616	ENSG00000008277	ADAM22	ADAM metallopeptidase domain 22	7	3.92945	3.66616	3.31181	5.75107	5.45747	5.87152	5.91904	5.73081	4.76972	7.7865	8.4163	8.39728	6.24913	6.4296	6.45302
3587	ENSG00000110324	IL10RA	interleukin 10 receptor subunit alpha	11	-0.424282	0.799922	-0.424282	2.91733	2.28067	0.98188	3.85504	2.34507	3.47247	6.1891	7.46815	8.2051	3.98265	4.10255	3.64479
NA	NA	NA	NA	NA	1.57271	-0.424282	1.04078	-0.424282	1.49071	2.15514	0.39736	1.27069	2.39927	5.31173	6.27991	5.52623	4.83541	5.35446	4.60844
147991	ENSG00000178904	DPY19L3	dpy-19 like 3 (C. elegans)	19	9.38807	9.45651	9.36657	9.24129	9.06056	9.05411	9.33082	9.31178	8.45431	11.1613	11.1638	11.0103	9.24647	9.18009	9.13985
NA	NA	NA	NA	NA	-0.424282	-0.424282	-0.424282	2.63055	1.93756	2.78541	-0.424282	-0.424282	-0.424282	7.01551	5.71331	5.89293	2.25162	2.35825	2.82356
143662	ENSG00000169550	MUC15	mucin 15, cell surface associated	11	-0.424282	1.45249	1.04078	1.07523	-0.424282	-0.424282	0.39736	0.497976	1.03152	5.51984	4.73366	4.86323	-0.424282	-0.424282	1.35326
283971	ENSG00000157335	CLEC18C	C-type lectin domain family 18 member C	16	-0.424282	-0.424282	-0.424282	4.55366	4.30758	4.53193	3.44894	1.9584	3.76525	8.68518	11.6378	10.3947	5.84966	5.51806	4.94873
9843	ENSG00000089472	HEPH	hephaestin	X	0.895239	0.799922	1.04078	-0.424282	1.93756	2.14883	1.45776	0.497976	7.656	8.44417	9.07654	9.07834	5.45705	5.61324	6.04206
4248	ENSG00000128268	MGAT3	mannosyl (beta-1,4-)-glycoprotein beta-1,4-N-acetylglucosaminyltransferase	22	-0.424282	0.799922	-0.424282	4.09486	4.10438	4.16694	5.82757	3.42634	4.86891	7.45655	9.2481	8.79362	5.78068	5.95645	5.01857
9781	ENSG00000151692	RNF144A	ring finger protein 144A	2	4.03666	4.68152	4.89803	5.58047	5.71424	5.81279	7.10154	4.75486	6.91066	9.31703	9.32996	9.64462	8.32014	8.28592	8.24523
24	ENSG00000198691	ABCA4	ATP binding cassette subfamily A member 4	1	2.37963	2.94781	3.31181	5.51369	5.35244	5.4525	5.28768	2.14203	4.46608	8.38209	8.79281	9.07573	3.29033	3.2494	3.64479
114821	ENSG00000232040	ZBED9	zinc finger BED-type containing 9	6	8.37345	8.23699	8.39028	7.80842	7.79705	7.94102	6.26039	6.8017	6.25268	9.30305	10.1971	10.0056	8.99429	9.20509	9.269
57677	ENSG00000142065	ZFP14	ZFP14 zinc finger protein	19	6.1643	6.11767	5.96535	7.29585	7.07425	7.33588	6.13671	6.87614	5.89725	8.92414	9.38526	9.1173	8.15075	8.02823	8.09247
NA	NA	NA	NA	NA	3.21218	3.71702	3.37959	4.78823	4.2553	4.52435	2.25161	2.31584	2.85704	6.37471	8.27869	7.95019	7.09313	7.29654	7.11246
53841	ENSG00000099834	CDHR5	cadherin related family member 5	11	1.77197	2.38579	3.31158	3.36151	4.26734	2.90922	1.37986	0.662005	0.645029	6.4108	9.31011	8.3287	5.32115	4.62351	3.61179
1600	ENSG00000173406	DAB1	DAB1, reelin adaptor protein	1	-0.424282	-0.424282	-0.424282	1.10654	1.93756	-0.424282	0.0567975	-0.424282	1.99857	5.0182	5.35686	5.3196	2.97076	2.36354	1.36238
84898	ENSG00000120594	PLXDC2	plexin domain containing 2	10	7.64726	8.05931	7.81527	8.87322	8.74963	8.96035	7.47372	9.68578	8.74648	12.3994	11.3038	12.0415	9.53413	9.48658	9.55388
130589	ENSG00000143891	GALM	galactose mutarotase	2	6.1427	6.14107	6.13674	6.00932	5.58743	5.82866	4.0223	1.9336	4.63396	8.19978	9.80251	9.16539	7.53352	7.50383	7.70053
7700	ENSG00000131127	ZNF141	zinc finger protein 141	4	7.55739	7.27729	7.62224	7.58353	7.75914	7.85157	6.63159	6.93148	6.5162	9.47372	9.38382	9.37253	8.76123	8.78032	8.70017
388588	ENSG00000235169	SMIM1	small integral membrane protein 1 (Vel blood group)	1	3.09562	3.54831	3.65012	3.36151	4.01543	3.95449	3.70496	4.35208	3.08936	6.69252	7.29898	6.82285	3.55972	2.35825	2.39764
2850	ENSG00000170837	GPR27	G protein-coupled receptor 27	3	-0.424282	0.799922	1.04078	-0.424282	0.826732	-0.424282	1.95999	0.542332	3.24518	5.48392	6.1553	5.91648	5.42369	6.03086	5.96056
131405	ENSG00000206557	TRIM71	tripartite motif containing 71	3	1.57271	1.45249	1.04078	3.15645	2.78992	3.40379	3.26445	2.24712	1.2407	6.73898	9.06392	7.62434	8.10278	8.24896	8.2169
9619	ENSG00000160179	ABCG1	ATP binding cassette subfamily G member 1	21	2.04635	2.95798	2.59348	3.87069	3.49602	3.60793	1.4793	1.62551	2.91654	5.66048	7.37665	7.8131	4.95635	4.75474	4.94377
5988	ENSG00000128250	RFPL1	ret finger protein like 1	22	-0.424282	0.799922	-0.424282	1.07523	0.826732	2.14883	0.68081	2.34507	2.48516	6.74736	5.47425	6.96407	1.90994	2.35825	2.57197
80095	ENSG00000166704	ZNF606	zinc finger protein 606	19	7.86322	7.59059	7.65635	7.99731	8.04462	7.94197	7.42227	7.72946	7.15464	9.75273	9.6929	9.80432	8.08603	8.15882	8.06036
5089	ENSG00000237344	PBX2	PBX homeobox 2	6	6.54913	3.08192	7.24669	2.95297	2.70768	6.64425	5.67833	6.2948	5.45088	10.5451	10.4242	10.6523	7.67271	7.20001	7.11068
165	ENSG00000106624	AEBP1	AE binding protein 1	7	2.89403	3.66616	3.65012	5.59723	5.45747	5.67718	1.95999	3.91516	8.42247	10.0518	11.1431	11.1142	8.41864	8.41096	8.23867
414241	ENSG00000165874	FAM35BP	family with sequence similarity 35, member A pseudogene	10	5.61597	5.21796	5.15405	3.63238	3.00309	4.10993	3.61047	4.93777	2.86746	7.11925	6.84225	7.08785	4.55203	4.82698	5.09296
7694	ENSG00000176293	ZNF135	zinc finger protein 135	19	3.84438	2.83194	2.88122	3.85747	4.36225	4.09881	6.23003	4.50025	4.67849	7.63553	8.13743	8.00202	6.81262	7.02815	6.70616
84249	ENSG00000146005	PSD2	pleckstrin and Sec7 domain containing 2	5	2.03187	2.24135	2.58345	2.27225	2.55765	2.14883	2.33181	2.02868	2.56622	6.23305	5.40186	5.6048	2.52767	2.01146	1.79066
4311	ENSG00000196549	MME	membrane metalloendopeptidase	3	8.39047	8.28292	8.24894	10.5323	10.5581	10.5704	9.72548	9.29919	9.0117	15.3326	12.3875	14.0262	7.13792	7.374	7.24973
343413	ENSG00000181036	FCRL6	Fc receptor like 6	1	0.895239	0.799922	-0.424282	2.27225	2.28067	0.98188	-0.424282	0.109321	0.477548	6.21124	5.34736	5.20669	2.25162	2.01146	1.35326
NA	NA	NA	NA	NA	-0.424282	3.03899	-0.424282	2.31857	1.88347	3.02639	2.02666	1.13083	0.807007	8.1284	6.3191	6.44325	1.32523	-0.424282	0.306938
155382	ENSG00000176428	VPS37D	VPS37D, ESCRT-I subunit	7	4.89373	4.78826	4.88811	5.7871	6.46211	5.98792	6.08014	6.43947	6.4073	8.43479	8.98579	8.68126	4.69216	4.92246	4.60116
161291	ENSG00000182107	TMEM30B	transmembrane protein 30B	14	3.81984	2.94781	3.49086	2.91733	2.78992	3.02222	-0.424282	0.497976	0.779091	5.48392	7.71539	6.81033	7.92998	7.62096	7.83772
10919	ENSG00000204371	EHMT2	euchromatic histone lysine methyltransferase 2	6	2.82338	3.22942	2.24617	3.58698	3.30657	3.16347	3.60339	4.47373	3.76511	7.69871	7.5006	7.96773	6.17188	6.9153	6.78183
9750	ENSG00000111913	RIPOR2	RHO family interacting cell polarization regulator 2	6	4.25515	3.36338	2.23168	6.11427	5.38602	5.1306	3.77501	3.09756	2.04812	8.92807	7.80415	8.14341	6.98439	7.04254	6.9232
164091	ENSG00000182749	PAQR7	progestin and adipoQ receptor family member 7	1	8.46933	8.5194	8.60783	8.77178	8.96941	8.96816	9.18172	9.19732	9.40235	11.5349	10.8312	10.9385	8.7853	8.7673	8.75524
2168	ENSG00000163586	FABP1	fatty acid binding protein 1	2	-0.424282	-0.424282	-0.424282	-0.424282	0.826732	-0.424282	-0.424282	0.109321	-0.424282	4.61128	5.34736	5.71634	-0.424282	-0.424282	-0.424282
56265	ENSG00000088882	CPXM1	carboxypeptidase X, M14 family member 1	20	3.09562	4.05987	3.31181	9.16169	9.2517	9.28886	8.55202	1.62283	7.15456	15.6601	14.2529	14.9589	8.51683	8.38283	8.48808
256764	ENSG00000166415	WDR72	WD repeat domain 72	15	6.78963	6.61208	6.91425	7.34269	6.926	7.23823	7.58835	6.57978	3.99836	10.007	10.9023	10.6845	7.60333	7.61432	7.45462
92293	ENSG00000181234	TMEM132C	transmembrane protein 132C	12	-0.424282	-0.424282	-0.424282	-0.424282	-0.424282	-0.424282	-0.424282	-0.424282	0.477548	3.44637	5.23177	5.76904	2.25162	3.40671	3.29184
23242	ENSG00000106078	COBL	cordon-bleu WH2 repeat protein	7	1.57271	2.24135	1.04078	2.27225	1.93756	2.50195	2.48703	2.02868	5.77567	6.96429	8.91495	7.99994	7.17438	7.02261	7.12086
51050	ENSG00000137558	PI15	peptidase inhibitor 15	8	-0.424282	-0.424282	-0.424282	-0.424282	-0.424282	-0.424282	-0.424282	-0.424282	1.87084	4.54309	4.03722	6.28546	2.52767	2.63762	2.82356
8645	ENSG00000164626	KCNK5	potassium two pore domain channel subfamily K member 5	6	3.42996	3.77511	2.227	1.79448	2.98994	0.98188	0.917609	-0.424282	0.477548	5.06476	7.23288	7.43349	4.69216	5.07091	4.75411
284312	ENSG00000152467	ZSCAN1	zinc finger and SCAN domain containing 1	19	-0.424282	-0.424282	-0.424282	-0.424282	-0.424282	-0.424282	-0.424282	-0.424282	-0.424282	2.39475	5.40458	4.34767	0.8069	1.55402	1.35326
NA	NA	NA	NA	NA	3.09562	3.12294	3.10735	2.91733	3.92063	4.26248	0.39736	0.80384	2.21045	6.67669	7.10731	7.34079	5.20546	5.11718	4.48937
4608	ENSG00000133055	MYBPH	myosin binding protein H	1	-0.424282	-0.424282	1.04078	2.27225	1.48652	0.98188	0.0442581	0.497976	0.0959818	5.33054	4.89435	4.655	2.95882	1.55402	2.12584
3818	ENSG00000164344	KLKB1	kallikrein B1	4	-0.424282	-0.424282	-0.424282	-0.424282	-0.424282	0.98188	1.12793	1.62283	0.477548	5.74901	4.2893	5.08727	0.8069	2.01146	-0.424282
NA	NA	NA	NA	NA	0.895239	-0.424282	-0.424282	-0.424282	-0.424282	-0.424282	-0.424282	1.05607	0.477548	4.54309	3.64385	4.47638	3.29033	3.07282	3.74555
254827	ENSG00000177694	NAALADL2	N-acetylated alpha-linked acidic dipeptidase like 2	3	5.01098	5.54917	5.2721	6.49938	6.2237	6.00882	4.62674	5.0547	5.89444	8.30251	8.4322	8.46963	5.65592	6.37586	5.68784
23059	ENSG00000103351	CLUAP1	clusterin associated protein 1	16	8.54176	8.24367	8.30344	7.852	7.68505	7.78916	7.51494	8.26474	8.00347	9.80939	9.99794	9.75721	8.30401	8.13711	8.27812
2898	ENSG00000164418	GRIK2	glutamate ionotropic receptor kainate type subunit 2	6	4.05318	4.74187	3.94874	4.66584	5.22193	5.27422	4.20857	3.97924	5.72369	8.16419	7.60997	7.80302	5.67104	5.21952	5.681
NA	NA	NA	NA	NA	-0.424282	-0.424282	-0.424282	-0.424282	-0.424282	-0.424282	-0.424282	-0.424282	-0.424282	5.1589	4.10449	3.52389	1.46136	-0.424282	-0.424282
29094	ENSG00000119862	LGALSL	galectin like	2	8.44516	8.38086	8.25961	7.25995	7.46443	7.60456	7.00311	7.41647	7.54039	9.30785	9.28482	9.52962	8.14433	8.11567	8.32534
143425	ENSG00000170743	SYT9	synaptotagmin 9	11	-0.424282	-0.424282	-0.424282	1.07523	0.826732	0.98188	-0.424282	-0.424282	0.477548	6.4347	5.7347	5.96245	2.75929	2.35825	3.29184
9073	ENSG00000156284	CLDN8	claudin 8	21	-0.424282	-0.424282	-0.424282	-0.424282	-0.424282	-0.424282	-0.424282	-0.424282	-0.424282	3.11171	4.64607	3.75045	-0.424282	-0.424282	-0.424282
340543	ENSG00000204065	TCEAL5	transcription elongation factor A like 5	X	-0.424282	0.802313	1.04627	-0.424282	0.829716	-0.424282	1.12188	-0.424282	-0.424282	3.59823	5.71744	5.05226	3.14468	2.01146	3.01606
257177	ENSG00000188931	CFAP126	cilia and flagella associated protein 126	1	-0.424282	-0.424282	-0.424282	-0.424282	-0.424282	-0.424282	-0.424282	-0.424282	-0.424282	5.10522	8.72443	6.29445	-0.424282	-0.424282	-0.424282
140685	ENSG00000130584	ZBTB46	zinc finger and BTB domain containing 46	20	6.70616	6.56153	6.35926	6.86422	7.1036	7.21262	7.20393	8.17442	7.39542	10.6065	9.55831	9.96052	8.54814	8.68224	8.40194
80298	ENSG00000120832	MTERF2	mitochondrial transcription termination factor 2	12	7.59191	7.52597	7.4491	7.46549	7.28553	7.39207	7.14992	7.44596	7.29441	9.07477	9.20403	9.08168	6.81592	7.13252	7.08941
8991	ENSG00000143416	SELENBP1	selenium binding protein 1	1	5.93775	5.47769	6.18809	7.14081	6.86988	6.84698	6.38316	6.78817	7.30088	9.31577	8.79648	9.10399	5.37419	5.53454	5.4726
79645	ENSG00000034239	EFCAB1	EF-hand calcium binding domain 1	8	2.65964	2.51707	2.227	2.63055	0.826732	2.50196	1.31087	2.14203	0.477548	5.40927	8.55803	6.93086	2.52767	2.35825	2.62626
157310	ENSG00000134020	PEBP4	phosphatidylethanolamine binding protein 4	8	0.895239	0.799922	-0.424282	-0.424282	-0.424282	-0.424282	-0.424282	-0.424282	-0.424282	4.67639	4.11714	5.16797	-0.424282	-0.424282	-0.424282
135138	ENSG00000112530	PACRG	parkin coregulated	6	1.77499	2.74727	3.26048	3.43491	3.11707	3.25476	2.09638	2.51728	2.8378	6.31342	7.76514	6.67318	2.31334	3.85366	2.72362
2523	ENSG00000174951	FUT1	fucosyltransferase 1 (H blood group)	19	7.00248	7.07597	6.90569	6.25152	5.57338	5.95823	4.84287	3.98192	4.5644	7.72628	8.28422	7.88451	8.00951	7.9774	8.06563
10242	ENSG00000275163	KCNMB2	potassium calcium-activated channel subfamily M regulatory beta subunit 2	3	-0.424282	-0.424282	-0.424282	-0.424282	1.48652	-0.424282	-0.424282	0.109321	0.0959818	3.83129	6.47286	6.3969	-0.424267	1.99224	0.835049
81693	ENSG00000166126	AMN	amnion associated transmembrane protein	14	-0.424282	1.90273	2.87286	2.63355	4.01945	3.84089	3.27254	2.65222	3.07301	6.90263	9.32766	8.1236	3.14718	4.10827	3.5452
126626	ENSG00000143458	GABPB2	GA binding protein transcription factor beta subunit 2	1	8.68192	8.81725	8.71412	7.87056	7.62763	8.12363	7.43467	7.40651	7.41693	10.0915	9.35168	9.7555	8.42625	8.50585	8.0977
1288	ENSG00000197565	COL4A6	collagen type IV alpha 6 chain	X	4.72156	5.5713	5.50327	8.08616	8.00467	8.00309	7.2642	4.46532	7.277	10.9087	10.8424	11.1225	7.18344	6.99809	7.46914
NA	NA	NA	NA	NA	-0.424282	-0.424282	-0.424282	-0.424282	1.50853	-0.424282	-0.424282	0.201393	-0.424282	5.89396	4.6328	4.6796	5.39368	4.63081	4.20812
NA	NA	NA	NA	NA	2.90344	2.95411	3.31892	3.93018	4.11042	3.41424	3.00548	1.84143	2.1891	6.87977	6.40665	6.39285	5.4406	4.98128	4.72516
5570	ENSG00000135549	PKIB	cAMP-dependent protein kinase inhibitor beta	6	5.71987	5.47769	5.62334	6.16111	5.85425	5.96921	6.68457	4.74289	6.25097	8.76574	8.8304	8.49902	9.70014	9.57287	9.7527
400499	ENSG00000188897	LOC400499	vitellogenin	16	3.10304	2.53042	2.86954	4.67438	4.48533	4.44401	3.18517	3.13634	4.03974	7.6109	6.87953	6.93927	5.19883	5.22616	5.16731
84894	ENSG00000169783	LINGO1	leucine rich repeat and Ig domain containing 1	15	-0.424282	-0.424282	-0.424282	1.07523	1.48652	-0.424282	2.24745	1.77117	2.21045	5.44708	5.1703	5.31698	4.1552	3.54854	3.92814
80816	ENSG00000141431	ASXL3	additional sex combs like 3, transcriptional regulator	18	0.895239	-0.424282	-0.424282	2.91733	2.28067	2.14883	2.24745	2.52552	2.65757	5.20012	7.25077	6.73286	7.00319	7.338	6.84241
57469	ENSG00000204851	PNMAL2	paraneoplastic Ma antigen family like 2	19	-0.424282	-0.424282	1.04078	2.91733	2.55765	3.40379	2.75489	2.34507	3.14319	5.71842	7.46175	7.1553	5.69937	5.98168	5.85175
55259	ENSG00000118307	CASC1	cancer susceptibility 1	12	3.70122	3.61585	3.24699	2.27225	3.81917	2.14883	2.75489	2.59079	2.85411	6.07299	7.57297	6.73322	4.3219	3.67767	2.99923
10194	ENSG00000179981	TSHZ1	teashirt zinc finger homeobox 1	18	7.5113	7.34926	7.78909	6.86422	6.66581	6.53888	6.85417	7.64519	6.87326	9.19015	9.33819	9.23874	6.92189	6.51849	6.67365
924	ENSG00000173762	CD7	CD7 molecule	17	-0.424282	-0.424282	-0.424282	-0.424282	-0.424282	-0.424282	-0.424282	-0.424282	-0.424282	4.31674	3.73158	3.75045	-0.424282	0.880313	0.722507
10082	ENSG00000183098	GPC6	glypican 6	13	7.45742	7.92317	7.70086	9.43581	9.34363	9.28032	9.29552	10.162	9.63095	12.0743	11.2912	12.1305	10.7028	10.7543	10.919
3274	ENSG00000113749	HRH2	histamine receptor H2	5	0.895239	0.799922	1.04078	-0.424282	-0.424282	-0.424282	0.0442581	-0.424282	-0.424282	4.47151	4.50382	4.47639	4.80011	4.97366	4.48937
6275	ENSG00000196154	S100A4	S100 calcium binding protein A4	1	6.17166	6.11801	6.26395	5.2294	5.31566	4.97686	4.01669	3.07313	7.48674	11.4155	9.34342	10.0955	8.6917	8.60205	9.02019
2049	ENSG00000182580	EPHB3	EPH receptor B3	3	3.57433	2.94789	2.58398	4.20929	4.61132	4.43921	3.67318	2.75503	4.1885	6.52586	7.62106	7.60691	6.34433	6.2335	6.10595
65986	ENSG00000205189	ZBTB10	zinc finger and BTB domain containing 10	8	9.63375	9.69046	9.57323	9.95642	10.0359	10.0643	8.17908	8.53635	8.46272	12.5905	11.9377	12.1517	10.9939	11.0194	11.0436
84861	ENSG00000099910	KLHL22	kelch like family member 22	22	8.4219	8.32819	8.40072	8.67221	8.56938	8.66485	8.97176	8.38048	8.77247	10.7495	10.2587	11.0221	7.999	8.03961	7.74602
123811	ENSG00000133393	FOPNL	FGFR1OP N-terminal like	16	5.02232	6.16483	5.88044	5.12057	5.16543	5.13137	3.27559	7.94767	4.72056	9.6233	9.42558	9.65309	9.89234	9.69461	9.94325
9865	ENSG00000255690	TRIL	TLR4 interactor with leucine rich repeats	7	1.57271	0.799922	1.04078	1.07523	2.28067	-0.424282	0.0442581	-0.424282	0.0959818	4.91092	6.55458	5.08727	4.69216	3.40671	4.36818
NA	NA	NA	NA	NA	0.895239	0.800747	-0.424282	-0.424282	0.826732	0.98188	-0.424282	2.14203	0.779015	5.58912	5.00411	5.04516	2.25555	0.882672	1.79066
9860	ENSG00000198799	LRIG2	leucine rich repeats and immunoglobulin like domains 2	1	8.86285	8.97659	9.05821	9.2786	9.38955	9.41889	8.97432	8.5944	8.67877	11.0523	10.8412	11.0966	9.6451	9.64655	9.60633
9832	ENSG00000176049	JAKMIP2	janus kinase and microtubule interacting protein 2	5	5.84871	5.56352	5.5157	6.02784	5.65671	5.7035	3.31619	2.94953	3.85965	9.60836	7.79527	8.67661	6.81427	6.6194	6.54393
57626	ENSG00000150361	KLHL1	kelch like family member 1	13	-0.424282	-0.424282	-0.424282	-0.424282	0.826732	-0.424282	0.39736	0.80384	-0.424282	3.94622	7.64236	6.71953	0.8069	0.880313	0.722507
767	ENSG00000178538	CA8	carbonic anhydrase 8	8	0.895239	0.799922	-0.424282	1.79448	0.826732	-0.424282	1.12097	-0.424282	0.779015	4.3962	7.1948	5.2444	7.76594	7.72921	7.77354
151871	ENSG00000163530	DPPA2	developmental pluripotency associated 2	3	-0.424282	0.799922	1.04576	2.29188	0.835972	2.16551	-0.424282	0.80384	-0.424282	5.68716	6.03923	6.11273	3.31865	3.2494	3.83973
151242	ENSG00000150722	PPP1R1C	protein phosphatase 1 regulatory inhibitor subunit 1C	2	2.65964	2.24135	2.86905	3.84436	2.78992	3.70526	2.768	2.14862	3.95463	6.69026	6.82728	6.56156	5.81438	5.65651	5.37375
3680	ENSG00000144668	ITGA9	integrin subunit alpha 9	3	2.65964	2.74846	2.227	4.73446	3.92064	4.35208	4.22956	3.67261	3.19509	8.06705	6.70303	7.20396	7.06941	6.88228	7.06346
64168	ENSG00000123119	NECAB1	N-terminal EF-hand calcium binding protein 1	8	9.06599	9.16524	9.32928	8.08524	7.67548	8.1154	5.44696	5.5174	5.51701	11.5226	9.35895	10.4883	6.57087	6.51523	6.73678
114926	ENSG00000176209	SMIM19	small integral membrane protein 19	8	8.67656	8.67616	8.79869	7.97068	7.92744	8.00659	7.00884	7.45672	6.57912	9.81772	9.82413	9.61542	8.33623	8.26395	8.33676
2212	ENSG00000143226	FCGR2A	Fc fragment of IgG receptor IIa	1	5.79093	5.71581	5.73535	5.82323	5.3897	5.77821	1.64706	1.78117	0.0959818	8.07523	8.19083	8.58342	7.74814	7.93165	7.89985
5629	ENSG00000117707	PROX1	prospero homeobox 1	1	0.901494	0.799922	-0.424282	3.15686	3.5954	3.70757	3.46519	3.85006	1.59018	6.63013	6.81874	7.11691	5.97896	6.41483	5.75926
340527	ENSG00000204131	NHSL2	NHS like 2	X	3.96544	4.4555	4.18	5.18667	5.43446	5.16286	3.94237	3.90237	5.14792	7.11914	8.31297	7.76681	7.46991	7.94469	7.69504
221301	ENSG00000164451	FAM26D	family with sequence similarity 26 member D	6	-0.424282	0.799922	-0.424282	-0.424282	1.48652	-0.424282	0.0442581	0.497976	0.0959818	5.20376	3.89248	4.76287	1.90994	0.880313	1.79066
114815	ENSG00000108018	SORCS1	sortilin related VPS10 domain containing receptor 1	10	-0.424282	-0.424282	-0.424282	-0.424282	1.48652	-0.424282	1.29917	-0.424282	-0.424282	4.67639	6.40251	3.94621	1.91444	2.35825	2.40089
2103	ENSG00000119715	ESRRB	estrogen related receptor beta	14	0.895239	-0.424282	-0.424282	-0.424282	1.48652	-0.424282	0.917609	0.497976	0.477548	3.58848	4.93187	5.57551	3.88797	4.35511	3.64479
79864	ENSG00000109944	C11orf63	chromosome 11 open reading frame 63	11	5.03642	5.57889	5.07098	4.97404	4.89064	4.82618	5.46657	6.40592	6.225	8.47143	8.11653	8.20715	6.06554	6.05984	5.84852
79170	ENSG00000167183	PRR15L	proline rich 15 like	17	0.895239	0.799922	2.58345	2.27225	2.78992	2.78541	1.84986	0.497976	1.2407	6.16661	9.20086	8.36769	1.90994	0.880313	2.62626
2914	ENSG00000124493	GRM4	glutamate metabotropic receptor 4	6	2.04239	2.52825	1.75252	3.58969	2.56018	2.8305	2.27462	1.45748	3.5565	6.03692	6.52511	6.68518	3.89628	3.57286	3.44971
23209	ENSG00000100427	MLC1	megalencephalic leukoencephalopathy with subcortical cysts 1	22	-0.424282	-0.424282	-0.424282	-0.424282	-0.424282	-0.424282	-0.424282	-0.424282	0.0959818	5.01528	5.57786	4.95706	1.90994	0.880313	-0.424282
80258	ENSG00000183690	EFHC2	EF-hand domain containing 2	X	2.65964	2.74846	2.86905	3.15645	2.28067	2.14883	0.68081	0.109321	1.5899	5.1589	8.29916	6.50329	0.8069	2.01146	1.35326
NA	NA	NA	NA	NA	1.57271	-0.424282	-0.424282	-0.424282	-0.424282	0.98188	0.39736	0.109321	-0.424282	4.59269	3.88817	4.80253	-0.424282	-0.424282	0.722507
221188	ENSG00000159618	ADGRG5	adhesion G protein-coupled receptor G5	16	-0.424282	0.799922	1.04078	1.07523	1.48652	-0.424282	0.68081	0.109321	1.42584	4.54309	5.0729	5.00178	1.90994	3.07282	2.82356
NA	NA	NA	NA	NA	4.45324	3.96853	3.87606	4.39341	2.35399	3.47082	3.26284	3.33487	2.33165	6.20774	6.30719	5.92983	1.47031	1.74819	1.87645
401265	ENSG00000124743	KLHL31	kelch like family member 31	6	2.89403	2.74846	3.65012	2.27225	2.78992	3.56238	1.12097	3.1292	2.78519	5.62254	6.57844	6.15294	3.55972	4.10255	3.92814
137970	ENSG00000156687	UNC5D	unc-5 netrin receptor D	8	-0.424282	-0.424282	1.04078	-0.424282	-0.424282	-0.424282	5.83481	6.52032	1.5899	9.14486	9.08072	9.12204	6.08808	5.73694	6.46784
221424	ENSG00000204052	LRRC73	leucine rich repeat containing 73	6	2.03187	2.74846	1.75252	1.79448	2.28067	1.68026	1.60063	1.90566	1.2407	4.79842	5.50504	5.35195	3.88797	3.79618	2.39764
26153	ENSG00000066735	KIF26A	kinesin family member 26A	14	-0.424282	0.799922	-0.424282	3.36151	0.826732	1.68026	1.29917	0.497976	2.48516	7.94684	5.62444	5.86899	4.44852	4.43035	4.36818
9094	ENSG00000109103	UNC119	unc-119 lipid binding chaperone	17	8.79209	8.8101	8.96012	8.39713	8.22894	8.30187	8.91285	9.53749	9.12065	11.6957	10.9797	11.454	8.85392	8.86868	8.9533
388611	ENSG00000174950	CD164L2	CD164 molecule like 2	1	-0.424282	-0.424282	-0.424282	-0.424282	-0.424282	-0.424282	0.0442581	1.05607	1.2407	4.54309	5.7347	4.76287	1.46136	2.01146	2.12584
127255	ENSG00000162620	LRRIQ3	leucine rich repeats and IQ motif containing 3	1	3.57196	2.24135	2.227	3.54102	3.81917	2.50195	3.17593	3.8829	3.84154	6.79869	7.1948	6.6788	4.80011	4.43035	4.70491
8564	ENSG00000117009	KMO	kynurenine 3-monooxygenase	1	2.68174	2.25983	2.60904	5.77276	5.35879	5.97622	6.98584	7.42959	5.89703	9.69627	8.90719	9.40409	5.11797	5.48818	4.93465
27253	ENSG00000118946	PCDH17	protocadherin 17	13	-0.424282	0.799922	-0.424282	-0.424282	1.48652	-0.424282	2.62717	0.497976	2.8103	5.74901	8.24056	6.73286	5.96426	5.92379	5.89626
5648	ENSG00000127241	MASP1	mannan binding lectin serine peptidase 1	3	3.14318	2.26941	2.72087	4.43482	4.42865	4.55966	1.60642	3.13386	2.98075	6.37873	8.60312	7.78761	4.05904	4.47206	4.30088
1439	ENSG00000100368	CSF2RB	colony stimulating factor 2 receptor beta common subunit	22	2.37963	1.45249	1.04078	2.63055	1.93756	1.68027	0.39736	-0.424282	0.779015	9.69129	6.70304	8.52916	4.1552	4.10255	3.74555
91694	ENSG00000154359	LONRF1	LON peptidase N-terminal domain and ring finger 1	8	6.75164	6.88569	6.93985	7.68919	7.79352	7.77909	6.93394	7.50124	7.42831	9.43323	9.29924	9.65041	9.14755	8.96987	9.27742
139728	ENSG00000130822	PNCK	pregnancy up-regulated nonubiquitous CaM kinase	X	1.57271	1.45249	1.04078	4.40415	4.01543	4.06462	0.917609	2.75455	3.34044	7.45655	6.80766	7.02053	4.57548	4.63504	4.65397
56136	ENSG00000239389	PCDHA13	protocadherin alpha 13	5	-0.424282	-0.424282	-0.424282	-0.424282	-0.424282	-0.424282	-0.424282	0.109321	-0.424282	5.23711	5.23717	5.37794	5.56431	5.58298	5.49767
284677	ENSG00000188004	C1orf204	chromosome 1 open reading frame 204	1	4.03132	3.27908	3.49086	5.33052	5.31128	5.60276	5.16188	4.74464	4.17019	9.51782	7.79868	7.81777	4.03832	3.21617	3.1969
284307	ENSG00000171649	ZIK1	zinc finger protein interacting with K protein 1	19	7.49069	7.13074	7.35336	6.89287	6.62217	6.4998	6.8296	6.21556	6.64296	8.50075	8.84607	8.96052	7.79106	7.877	7.94407
26206	ENSG00000137098	SPAG8	sperm associated antigen 8	9	4.23433	4.50489	4.17044	4.88663	4.28422	4.27	4.14555	4.10273	4.09975	6.93633	8.64414	7.12766	2.75929	3.07282	3.00447
79444	ENSG00000101197	BIRC7	baculoviral IAP repeat containing 7	20	0.895239	1.90018	-0.424282	3.15645	4.3424	3.70526	1.12097	3.81615	2.78519	7.20397	6.48055	7.60273	5.83245	6.35433	6.06174
50937	ENSG00000064309	CDON	cell adhesion associated, oncogene regulated	11	4.97143	5.4363	4.82606	6.2046	6.17036	6.07128	6.45535	7.65958	7.66388	9.68222	9.71445	9.55624	8.56841	8.69184	8.53778
56649	ENSG00000137648	TMPRSS4	transmembrane protease, serine 4	11	3.94505	3.91829	3.79642	4.54281	5.10329	4.91511	3.86925	3.85859	3.50471	7.11747	9.78194	8.30725	6.52265	6.24949	6.42763
65998	ENSG00000188070	C11orf95	chromosome 11 open reading frame 95	11	8.54756	8.66192	8.42295	8.53063	8.71899	8.60955	9.09889	9.75188	9.67445	11.7181	11.3029	11.5475	9.5887	9.68948	9.49022
25992	ENSG00000162804	SNED1	sushi, nidogen and EGF like domains 1	2	4.23528	4.51013	3.65012	5.1819	4.84485	5.24651	4.77084	4.32527	4.82812	7.57599	7.10478	8.05369	5.04837	5.17486	4.9372
2051	ENSG00000275482	EPHB6	EPH receptor B6	7	0.661975	0.512562	-0.424282	0.707575	0.966836	-0.424282	3.28286	2.89903	2.57325	7.1761	6.67654	7.26506	5.62433	5.23772	5.24467
159989	ENSG00000165325	DEUP1	deuterosome assembly protein 1	11	1.57271	2.24135	1.04078	3.70065	2.55765	3.56239	0.0442581	1.45748	1.7372	5.77896	6.32001	6.82285	3.67763	3.54854	4.01145
NA	NA	NA	NA	NA	1.57271	1.45249	1.75252	2.38009	0.826732	1.68026	0.39736	-0.424282	0.0959818	6.57286	5.6967	5.79468	5.87505	5.71092	5.70932
57569	ENSG00000137727	ARHGAP20	Rho GTPase activating protein 20	11	-0.424282	-0.424282	2.227	2.63055	2.28067	3.02222	0.917609	-0.424282	2.56622	8.13232	6.13935	6.89575	2.25162	3.79618	3.74555
151516	ENSG00000244617	ASPRV1	aspartic peptidase, retroviral-like 1	2	3.27283	4.14354	3.79353	3.54102	3.73037	2.78597	1.12896	1.63606	1.59007	6.23479	5.44917	6.40823	2.9594	2.07663	1.79066
7105	ENSG00000000003	TSPAN6	tetraspanin 6	X	9.47946	9.34205	9.39193	9.62004	9.46199	9.54278	9.2634	9.95386	9.61395	11.908	11.2684	11.4078	10.4521	10.4401	10.5382
10841	ENSG00000160282	FTCD	formimidoyltransferase cyclodeaminase	21	0.895239	-0.424282	-0.424282	2.27225	-0.424282	0.98188	1.8024	1.12347	0.909005	5.50181	8.30376	6.55645	3.29039	4.51041	3.49
57530	ENSG00000143375	CGN	cingulin	1	7.16026	7.43535	7.5916	5.33052	4.88469	4.69967	5.56541	6.37589	6.1424	8.32739	10.91	10.0672	10.0514	10.0812	9.87012
NA	NA	NA	NA	NA	-0.424282	-0.424282	-0.424282	1.79448	1.48652	2.14883	0.0442581	0.109321	-0.424282	4.42815	5.71976	5.20669	2.52767	2.63762	2.39764
5596	ENSG00000141639	MAPK4	mitogen-activated protein kinase 4	18	-0.424282	-0.424282	-0.424282	1.07523	-0.424282	-0.424282	0.0442581	-0.424282	3.87374	5.28951	5.95117	6.17263	7.18344	7.09376	6.96241
83987	ENSG00000169515	CCDC8	coiled-coil domain containing 8	19	9.05385	9.01558	9.01795	9.25135	9.24994	9.23494	9.08719	7.97164	9.25639	11.2122	11.3291	11.2819	9.0922	8.93724	9.07528
84144	ENSG00000097096	SYDE2	synapse defective Rho GTPase homolog 2	1	8.50199	8.70751	8.39221	7.56909	7.8114	7.48543	5.86668	5.81438	5.93691	9.76391	9.08152	9.28026	8.78552	8.63995	8.7855
1192	ENSG00000230685	CLIC1	chloride intracellular channel 1	6	3.09272	6.50108	2.98275	1.45612	4.41699	5.9803	4.2642	4.91009	4.34793	10.2591	10.9792	10.4767	11.3476	10.9603	11.7509
255394	ENSG00000166046	TCP11L2	t-complex 11 like 2	12	6.1938	6.41791	6.10395	8.09487	8.2448	8.18521	5.58432	6.98585	6.66873	9.98678	10.0871	10.2374	6.70528	6.82932	6.80071
5652	ENSG00000052344	PRSS8	protease, serine 8	16	4.40179	3.51681	2.23494	4.45603	4.62751	4.43832	3.80183	5.98068	4.82314	7.79666	9.9694	9.27053	9.35683	9.30442	9.26082
7850	ENSG00000115590	IL1R2	interleukin 1 receptor type 2	2	1.57271	1.45249	1.04078	1.79448	1.93756	-0.424282	1.84985	2.43679	2.10589	5.48392	6.1553	6.0922	5.16565	5.11719	5.30937
223117	ENSG00000153993	SEMA3D	semaphorin 3D	7	8.13347	8.21293	8.27221	6.24515	6.55995	6.68739	3.53863	3.88321	5.95978	8.58824	10.436	9.29006	3.93814	4.47387	4.28627
6664	ENSG00000176887	SOX11	SRY-box 11	2	3.62473	2.52076	2.87427	4.49644	4.83852	4.06512	3.64212	1.78999	3.03446	6.81812	9.34831	7.68044	11.1555	11.145	11.0766
63027	ENSG00000137266	SLC22A23	solute carrier family 22 member 23	6	4.44991	4.81962	5.33219	6.41339	5.89159	4.96588	5.17068	5.45998	7.43464	8.80968	9.04589	9.59467	8.28135	8.11179	7.98144
6035	ENSG00000129538	RNASE1	ribonuclease A family member 1, pancreatic	14	-0.424282	-0.424282	-0.424282	-0.424282	-0.424282	-0.424282	-0.424282	-0.424282	-0.424282	6.04861	3.81427	5.63351	5.6132	6.12445	5.78229
7543	ENSG00000005889	ZFX	zinc finger protein, X-linked	X	10.3615	10.386	10.4123	9.87623	10.0012	9.8821	8.86994	9.12701	9.61533	12.0059	11.5065	11.7415	10.724	10.6319	10.7069
NA	NA	NA	NA	NA	0.895239	-0.424282	1.04078	-0.424282	-0.424282	-0.424282	-0.424282	-0.424282	-0.424282	3.73296	4.346	4.19757	2.53612	1.55402	1.35887
2199	ENSG00000163520	FBLN2	fibulin 2	3	4.89373	5.15373	5.32586	5.7871	5.64706	6.26669	2.92749	3.23519	6.46656	8.53913	9.27207	9.0965	7.79232	7.81593	7.95283
NA	NA	NA	NA	NA	0.381354	-0.424282	-0.424282	-0.424282	-0.424282	-0.424282	-0.424282	-0.424282	-0.424282	2.04662	5.03895	5.26293	0.318842	-0.424282	-0.424282
53942	ENSG00000149972	CNTN5	contactin 5	11	3.42996	3.77511	3.31181	2.63055	3.81917	2.78541	4.16203	2.52303	1.87084	6.07299	8.09516	7.40047	3.67763	4.10255	3.74555
NA	NA	NA	NA	NA	0.381354	-0.424282	-0.424282	-0.424282	-0.424282	-0.424282	-0.424282	-0.424282	-0.424282	2.04597	5.03887	5.26285	0.318842	-0.424282	-0.424282
5145	ENSG00000132915	PDE6A	phosphodiesterase 6A	5	5.16692	5.04212	5.47897	5.98848	5.77222	5.68331	4.54847	3.83935	4.35791	9.01808	7.96502	8.47929	7.14521	6.98538	6.88668
2326	ENSG00000010932	FMO1	flavin containing monooxygenase 1	1	1.57286	2.24166	-0.424282	1.07592	2.55795	1.68119	2.0623	7.65716	0.477548	8.24932	10.1383	10.135	1.9112	2.63914	2.39828
221395	ENSG00000069122	ADGRF5	adhesion G protein-coupled receptor F5	6	4.94684	5.59378	5.32585	6.84725	7.16692	7.13899	4.09119	1.45748	1.99314	9.76867	10.0336	8.93564	6.39968	5.60942	5.94997
286256	ENSG00000184925	LCN12	lipocalin 12	9	3.18972	2.87162	3.05789	2.99118	3.92904	3.46976	4.3992	4.27495	3.77596	6.58938	7.57411	6.81358	3.40616	3.44815	3.3647
122481	ENSG00000140057	AK7	adenylate kinase 7	14	4.30259	3.8928	3.85648	4.8896	4.43797	5.00099	3.72194	2.95935	3.83009	6.35969	8.2167	7.38195	5.92931	5.8427	5.70243
219681	ENSG00000165309	ARMC3	armadillo repeat containing 3	10	2.37963	0.799922	1.75252	3.54102	1.93756	1.68026	2.5588	1.27069	1.02824	6.64451	9.71296	7.94946	2.95882	2.64299	3.94498
11156	ENSG00000275575	PTP4A3	protein tyrosine phosphatase type IVA, member 3	8	4.49153	4.73586	4.33583	4.96546	4.97275	4.95297	3.59328	4.83122	4.85119	7.3869	7.36471	7.76075	4.79444	5.30352	5.50467
84612	ENSG00000124171	PARD6B	par-6 family cell polarity regulator beta	20	8.99104	9.06184	9.07257	9.54105	9.48032	9.66851	7.47583	7.75242	7.04928	11.5219	11.8391	11.4713	10.4599	10.4221	10.4912
NA	NA	NA	NA	NA	-0.424282	-0.424282	-0.424282	-0.424282	-0.424282	-0.424282	-0.424282	-0.424282	-0.424282	4.18182	4.94567	4.24755	3.7321	3.5838	2.76756
6909	ENSG00000121068	TBX2	T-box 2	17	-0.424282	-0.424282	-0.424282	3.54102	3.32211	2.50195	5.53014	4.32832	4.71744	7.17046	9.42956	8.46673	4.8512	4.92246	4.30354
55228	ENSG00000182013	PNMAL1	paraneoplastic Ma antigen family like 1	19	9.94734	9.81894	9.82194	9.26522	9.30954	9.37511	5.84958	7.39922	5.95192	11.5657	11.5452	11.574	9.01754	8.90094	9.14327
81794	ENSG00000142303	ADAMTS10	ADAM metallopeptidase with thrombospondin type 1 motif 10	19	-0.424282	-0.424282	1.04078	4.49409	4.18816	4.26248	4.61344	2.75455	6.20068	8.20584	7.57873	8.52916	6.78407	7.03472	6.85374
120939	ENSG00000165685	TMEM52B	transmembrane protein 52B	12	3.95966	4.03933	3.66433	2.64938	3.19356	2.87565	1.97934	2.56736	5.26258	6.97634	9.34277	10.1207	7.25995	7.29592	6.80481
27091	ENSG00000075429	CACNG5	calcium voltage-gated channel auxiliary subunit gamma 5	17	-0.424282	-0.424282	-0.424282	-0.424282	-0.424282	-0.424282	-0.424282	-0.424282	-0.424282	7.04046	4.10449	5.41944	-0.424282	-0.424282	-0.424282
25770	ENSG00000100249	C22orf31	chromosome 22 open reading frame 31	22	1.57271	0.799922	-0.424282	-0.424282	0.826732	2.14883	-0.424282	-0.424282	-0.424282	4.23264	4.55281	4.70994	1.46136	2.01146	0.722507
NA	NA	NA	NA	NA	6.84002	6.37111	5.91756	7.93115	7.9844	7.91732	7.82895	7.24177	8.18256	11.2992	9.69526	10.5667	6.44788	6.1849	6.56019
6359	ENSG00000275718	CCL15	C-C motif chemokine ligand 15	17	0.839199	-0.424282	-0.424282	0.51211	1.19995	0.445218	0.231515	0.109311	-0.424282	2.98681	4.86649	5.3258	2.05807	1.8376	0.722507
339500	ENSG00000181450	ZNF678	zinc finger protein 678	1	7.81187	7.47745	7.65871	7.89502	7.80703	7.83509	7.61105	7.62753	7.06881	9.82431	9.30893	9.61157	8.73237	8.72015	8.96471
22925	ENSG00000153246	PLA2R1	phospholipase A2 receptor 1	2	8.25563	8.20039	8.11504	9.41992	9.36167	9.35395	8.24921	8.62261	8.4703	13.2521	10.9827	11.7512	7.75228	7.89242	7.79165
79799	ENSG00000135220	UGT2A3	UDP glucuronosyltransferase family 2 member A3	4	-0.424282	0.313952	0.486738	-0.424282	2.67846	-0.424282	1.53125	7.24957	1.8711	7.68752	9.67132	9.43404	0.807918	1.25614	-0.424282
79799	ENSG00000278216	UGT2A3	UDP glucuronosyltransferase family 2 member A3	4	-0.424282	0.313952	0.486738	-0.424282	2.67846	-0.424282	1.53068	7.2493	1.87058	7.68677	9.67253	9.43378	0.805883	1.25614	-0.424282
56884	ENSG00000168843	FSTL5	follistatin like 5	4	0.895239	1.45249	2.227	1.07523	1.93756	0.98188	2.5588	2.75455	3.03344	4.96404	6.6135	6.33873	1.46136	1.55402	1.35326
1948	ENSG00000125266	EFNB2	ephrin B2	13	9.69324	9.6319	9.69926	8.65769	8.55509	8.67178	9.75585	9.41808	10.2942	12.2052	11.936	11.8304	10.8132	10.6461	10.8221
7761	ENSG00000149050	ZNF214	zinc finger protein 214	11	5.31325	5.44508	5.41729	6.0763	5.45747	5.71144	4.31494	5.64688	4.80355	7.69518	8.4163	7.84902	5.58329	5.51297	5.4049
9071	ENSG00000134873	CLDN10	claudin 10	13	2.41904	2.51707	1.75252	5.25494	4.97012	4.72977	2.07935	2.05896	2.04613	6.3805	8.57824	7.86679	4.81943	4.56998	4.62221
400961	ENSG00000124374	PAIP2B	poly(A) binding protein interacting protein 2B	2	6.52593	6.48174	6.49137	7.13973	7.09634	7.15624	6.52743	7.25578	6.60749	8.75951	10.3705	9.5008	7.59663	7.43413	7.48835
8382	ENSG00000112981	NME5	NME/NM23 family member 5	5	4.03132	2.94781	3.31181	1.79448	2.55765	3.02222	2.62717	4.35208	4.73508	6.82764	8.1319	7.33207	4.74714	4.97366	5.05829
144321	ENSG00000180481	GLIPR1L2	GLI pathogenesis related 1 like 2	12	2.75056	4.38108	3.77488	5.38526	4.65536	5.20312	4.46366	4.28878	4.47078	8.07607	6.95259	7.59392	6.09569	6.48369	5.77349
6892	ENSG00000206208	TAPBP	TAP binding protein	6	2.79239	4.06891	1.43611	2.61193	4.02161	3.0808	1.40663	0.00248952	9.67923	10.9015	10.0757	10.6426	10.7891	10.8931	10.923
30061	ENSG00000138449	SLC40A1	solute carrier family 40 member 1	2	8.27907	8.0424	8.0254	8.72888	8.62064	8.4462	8.0371	8.34689	7.47891	9.97787	10.6748	10.6445	8.5901	8.65398	8.57964
51816	ENSG00000093072	ADA2	adenosine deaminase 2	22	2.72712	2.35527	2.87335	2.95352	3.88361	2.53539	1.91899	4.11254	2.23623	6.87362	7.01316	6.81311	6.19049	6.31146	5.9948
56106	ENSG00000253846	PCDHGA10	protocadherin gamma subfamily A, 10	5	5.22999	5.01917	5.37407	5.33628	4.70896	5.24334	5.0362	5.62456	5.36698	8.19233	7.90569	8.06318	7.26405	6.98664	7.10394
54587	ENSG00000162576	MXRA8	matrix remodeling associated 8	1	6.78118	6.82362	6.63161	6.01686	6.20487	6.28955	9.384	10.5037	9.37031	13.9548	12.9145	13.5749	10.2773	10.1987	10.3026
NA	NA	NA	NA	NA	-0.424282	-0.424282	-0.424282	-0.424282	-0.424282	-0.424282	-0.424282	-0.424282	1.2407	4.04814	3.64385	3.94621	4.635	4.64764	4.60116
6871	ENSG00000277104	TADA2A	transcriptional adaptor 2A	17	3.87882	3.51665	4.44435	3.46661	3.27047	3.6086	3.46613	3.26927	2.89953	8.49447	7.6961	7.46249	7.85233	7.0051	7.64926
11043	ENSG00000080561	MID2	midline 2	X	6.95975	7.19112	7.11394	7.20775	7.50584	7.23634	6.39644	7.30222	6.82878	9.35832	8.97909	9.24107	7.99332	7.77322	7.98925
5746	ENSG00000144407	PTH2R	parathyroid hormone 2 receptor	2	3.69451	1.60172	2.7621	2.90799	3.63152	3.58999	1.62563	4.84781	2.48848	6.15661	7.6812	7.55389	4.13375	4.43352	4.21929
83657	ENSG00000168589	DYNLRB2	dynein light chain roadblock-type 2	16	0.895239	-0.424282	-0.424282	-0.424282	-0.424282	0.98188	1.12097	2.43679	2.97527	5.01528	6.429	5.28115	0.8069	1.55402	1.35326
149420	ENSG00000175087	PDIK1L	PDLIM1 interacting kinase 1 like	1	8.1548	7.94082	7.74565	7.28536	7.02603	7.32754	6.23056	6.13166	6.32234	8.96108	8.96105	8.94156	7.58913	7.47757	7.649
374407	ENSG00000187726	DNAJB13	DnaJ heat shock protein family (Hsp40) member B13	11	4.37951	4.83984	3.94613	4.73455	4.48587	4.66998	2.88248	4.39847	3.14628	6.47673	7.83699	7.22074	5.01494	5.18471	4.66438
151	ENSG00000274286	ADRA2B	adrenoceptor alpha 2B	2	2.37963	2.2419	1.75252	1.79448	2.28067	0.983012	0.0442581	0.497976	0.477548	6.80106	5.10928	4.54022	3.88797	3.07546	2.82356
163175	ENSG00000153902	LGI4	leucine rich repeat LGI family member 4	19	-0.424282	0.799922	-0.424282	1.07523	2.78993	2.78541	1.12097	0.80384	1.24069	4.79841	7.13974	6.07137	1.90994	1.55402	-0.424282
340351	ENSG00000146856	AGBL3	ATP/GTP binding protein like 3	7	5.50374	4.98261	5.76931	5.06331	5.52741	4.86095	5.51217	5.04857	4.99151	7.65592	7.55495	7.45798	5.08546	5.16219	5.39669
11166	ENSG00000125285	SOX21	SRY-box 21	13	2.03187	0.799922	-0.424282	-0.424282	-0.424282	-0.424282	-0.424282	-0.424282	0.477548	5.92008	3.96667	2.92426	-0.424282	-0.424282	-0.424282
27031	ENSG00000113971	NPHP3	nephrocystin 3	3	9.10048	9.02996	9.10563	9.24355	9.07767	9.24843	8.70982	8.71098	8.70062	10.803	10.5562	10.804	9.78496	9.74096	9.78564
123036	ENSG00000165929	TC2N	tandem C2 domains, nuclear	14	1.57271	0.313952	2.00918	0.51211	1.48652	0.443738	0.0442581	1.4587	4.59014	6.0557	6.90107	6.50351	6.99073	7.4213	7.52048
9314	ENSG00000136826	KLF4	Kruppel like factor 4	9	5.22999	4.78825	5.17683	5.71412	6.05672	6.06944	5.178	5.14691	6.54365	8.6241	7.90544	8.46672	6.86087	6.69667	7.19401
7644	ENSG00000167232	ZNF91	zinc finger protein 91	19	8.72005	8.70887	8.70098	9.57856	9.5879	9.60263	8.05078	8.79799	7.88633	11.6202	11.3872	11.4926	10.7744	10.687	10.7277
2676	ENSG00000146013	GFRA3	GDNF family receptor alpha 3	5	2.89403	2.51707	2.86905	3.54102	1.48652	1.68026	0.68081	-0.424282	-0.424282	9.49996	6.03976	7.95516	1.46136	1.55402	1.79066
4058	ENSG00000062524	LTK	leukocyte receptor tyrosine kinase	15	0.895239	0.799922	-0.424282	-0.424282	2.28067	3.70526	0.0442581	0.497977	-0.424282	6.39656	5.20136	5.45203	4.07151	4.43035	3.83973
3109	ENSG00000239329	HLA-DMB	major histocompatibility complex, class II, DM beta	6	-0.424278	1.697	2.64269	-0.423669	4.86578	4.41981	1.31409	5.26334	3.17155	7.38458	9.29584	8.29818	3.15969	2.53206	2.36452
23624	ENSG00000142273	CBLC	Cbl proto-oncogene C	19	0.895239	-0.424282	-0.424282	-0.424282	-0.424282	-0.424282	0.0442581	0.109321	3.14319	3.94622	6.12322	5.35195	4.44852	4.27574	3.74555
3234	ENSG00000175879	HOXD8	homeobox D8	2	7.70871	7.64317	7.75445	7.11158	6.91975	7.021	7.38759	6.55656	7.55783	8.90106	9.58042	9.35318	7.6696	8.00623	7.649
644150	ENSG00000122574	WIPF3	WAS/WASL interacting protein family member 3	7	3.71314	2.51787	3.45913	3.29384	3.51858	4.07259	1.62085	2.60511	2.48516	7.10698	6.23335	6.2603	5.18713	4.78124	4.52101
100130519	ENSG00000188051	TMEM221	transmembrane protein 221	19	0.895239	1.90018	1.77582	3.38431	2.79331	2.50195	2.41329	2.14203	2.69166	7.36773	5.50061	6.53407	3.15008	3.00329	3.00336
56140	ENSG00000204962	PCDHA8	protocadherin alpha 8	5	-0.424282	-0.424282	-0.424282	-0.424282	-0.424282	-0.424282	1.01889	0.109321	-0.424282	3.35595	4.23918	3.83456	4.61783	3.95678	4.35654
164395	ENSG00000131044	TTLL9	tubulin tyrosine ligase like 9	20	3.04557	3.33528	1.08718	2.79258	3.61923	2.5525	1.45841	1.90591	2.64413	5.92441	7.90365	6.6438	4.49122	4.78484	4.20252
NA	NA	NA	NA	NA	2.40888	1.28147	3.4225	2.52578	3.07472	1.96251	4.43177	3.54455	3.36987	6.515	6.89995	6.36231	3.87749	3.9399	4.32509
111	ENSG00000173175	ADCY5	adenylate cyclase 5	3	2.89403	2.24135	3.10735	2.91733	3.59194	2.14883	2.92749	2.954	3.70502	6.25453	8.69527	7.3752	5.64249	5.2055	4.97772
7104	ENSG00000169903	TM4SF4	transmembrane 4 L six family member 4	3	2.03187	-0.424282	1.75252	2.27225	2.28067	2.50195	5.37973	2.82414	3.47247	6.96429	8.01875	7.10494	0.8069	1.55402	-0.424282
51701	ENSG00000087095	NLK	nemo like kinase	17	9.28767	9.12256	9.27933	9.32376	9.27566	9.28405	9.1464	9.35289	9.16279	12.173	10.8207	11.2964	9.54691	9.55727	9.64046
NA	NA	NA	NA	NA	-0.424282	-0.424282	1.04078	-0.424282	-0.424282	-0.424282	-0.424282	-0.424282	-0.424282	4.47151	2.44549	3.3957	-0.424282	-0.424282	-0.424282
5413	ENSG00000184702	2005-09-01	septin 5	22	6.57094	7.02619	6.86389	7.54935	7.42243	7.61683	6.13658	4.94304	7.03729	10.417	9.17566	10.3448	7.26106	7.41412	7.09245
10229	ENSG00000167186	COQ7	coenzyme Q7, hydroxylase	16	8.93007	9.07584	9.12534	7.6948	7.58562	7.7945	8.1117	7.92276	7.95627	9.72558	9.67245	9.52046	7.98941	7.95424	7.93476
353355	ENSG00000159915	ZNF233	zinc finger protein 233	19	5.08233	5.17395	4.20427	5.7807	5.32906	5.51572	4.85672	5.2666	4.3478	7.60648	7.52915	7.41176	6.16119	6.57396	6.27629
780	ENSG00000137332	DDR1	discoidin domain receptor tyrosine kinase 1	6	8.08701	8.02542	7.70133	9.34001	9.43775	9.03817	3.60692	7.61108	4.3581	12.496	11.8582	12.2091	9.61464	9.48891	9.93562
92815	ENSG00000181218	HIST3H2A	histone cluster 3 H2A	1	5.9044	6.36487	6.44875	4.875	5.2785	4.66345	2.62717	0.497976	4.60684	8.89765	7.78284	7.87929	5.97746	6.31555	5.98155
57826	ENSG00000123728	RAP2C	RAP2C, member of RAS oncogene family	X	9.58852	9.75006	9.8484	9.20561	9.20971	9.21913	8.72772	9.36872	9.14229	10.9521	10.8169	11.0162	10.7913	10.7368	10.8478
201229	ENSG00000232859	LYRM9	LYR motif containing 9	17	6.52608	6.55997	6.94026	5.89945	6.28393	6.27689	6.23065	6.61175	6.09539	8.27244	8.28026	8.27729	5.49004	5.58466	5.17195
149465	ENSG00000243710	CFAP57	cilia and flagella associated protein 57	1	3.94458	4.22274	3.49121	3.70829	4.01671	4.06513	3.74867	3.72136	3.92414	6.2073	7.84185	6.54228	4.27348	3.07361	3.4203
51622	ENSG00000122674	CCZ1	CCZ1 homolog, vacuolar protein trafficking and biogenesis associated	7	10.8009	10.6319	10.7133	9.90483	9.78115	9.8502	9.54309	9.65128	9.57663	11.4984	11.1514	11.3806	10.4709	10.2957	10.4383
134548	ENSG00000198944	SOWAHA	sosondowah ankyrin repeat domain family member A	5	4.3792	4.50161	2.86905	5.59723	4.9818	5.67717	3.50145	0.497976	2.97527	7.34081	8.55803	8.93581	4.57548	3.67767	4.23588
399670	ENSG00000231322	RPL13AP17	ribosomal protein L13a pseudogene 17	7	-0.424282	-0.424282	1.04078	-0.424282	0.826732	-0.424282	-0.424282	-0.424282	-0.424282	4.23264	2.44549	3.52389	-0.424282	0.880313	0.722507
138311	ENSG00000165716	FAM69B	family with sequence similarity 69 member B	9	6.8525	6.88569	7.04393	6.48003	6.41072	6.04278	5.41995	5.74882	6.62613	7.93358	8.99247	8.61443	7.08016	7.37656	7.05367
347475	ENSG00000203952	CCDC160	coiled-coil domain containing 160	X	-0.424282	1.90018	1.75252	1.79448	2.71555	2.14883	0.498681	1.8211	1.63504	5.20376	6.95161	5.91648	4.1552	2.63762	4.16579
55500	ENSG00000139163	ETNK1	ethanolamine kinase 1	12	9.6321	9.61215	9.82811	9.97988	9.78919	9.85188	9.2152	9.4279	9.23818	11.4931	11.4395	11.3808	11.4959	11.5389	11.5717
30811	ENSG00000142149	HUNK	hormonally up-regulated Neu-associated kinase	21	4.28754	4.05298	4.1988	5.09255	5.19851	4.58946	3.36068	2.78446	3.20357	6.72036	8.80857	7.84169	8.05642	7.88601	8.13806
64102	ENSG00000000005	TNMD	tenomodulin	X	-0.424282	-0.424282	-0.424282	-0.424282	-0.424282	0.98188	-0.424282	-0.424282	-0.424282	3.11171	3.81427	3.25501	2.75929	2.01146	2.62626
64762	ENSG00000141441	GAREM1	GRB2 associated regulator of MAPK1 subtype 1	18	6.23708	6.2931	6.13521	7.66034	8.03327	7.74641	7.09045	8.78566	7.23113	9.94852	10.2556	10.6497	7.59663	7.56364	7.67478
22835	ENSG00000120784	ZFP30	ZFP30 zinc finger protein	19	8.82496	9.06708	9.12534	8.45626	8.05297	8.25833	7.62777	7.68605	6.91085	9.93991	9.78106	9.99884	9.4313	9.41569	9.41241
83594	ENSG00000112874	NUDT12	nudix hydrolase 12	5	7.5113	7.5845	7.43158	7.57017	7.12502	7.52348	7.98269	8.52333	7.97454	10.0302	10.0135	10.0903	8.10804	8.15781	8.16781
55900	ENSG00000089335	ZNF302	zinc finger protein 302	19	9.14552	8.98931	9.13038	9.29354	9.22056	9.33622	8.89498	8.82648	8.68513	10.8655	10.6998	10.6762	9.19421	9.19189	9.08345
5071	ENSG00000185345	PRKN	parkin RBR E3 ubiquitin protein ligase	6	4.30796	3.78156	3.7792	4.51751	5.14245	4.40306	2.33382	5.37748	4.72237	7.85217	7.63954	7.70655	4.25716	5.07998	4.91273
58472	ENSG00000137767	SQOR	sulfide quinone oxidoreductase	15	8.52154	8.48477	8.58946	9.62186	9.67842	9.6352	9.34647	9.49744	9.11472	11.711	10.9068	11.825	9.69647	9.54933	9.8481
11197	ENSG00000156076	WIF1	WNT inhibitory factor 1	12	-0.424282	-0.424282	1.04078	-0.424282	-0.424282	0.98188	0.39736	0.109321	0.477548	3.28872	5.34736	4.47639	-0.424282	0.880313	-0.424282
5053	ENSG00000171759	PAH	phenylalanine hydroxylase	12	-0.424282	-0.424282	-0.424282	-0.424282	-0.424282	-0.424282	-0.424282	-0.424282	0.0959818	3.58848	4.93187	3.52389	1.90994	2.87157	0.722507
200424	ENSG00000187605	TET3	tet methylcytosine dioxygenase 3	2	7.97473	8.43997	8.23469	8.54648	8.67972	8.23277	9.24678	9.52709	9.06072	11.8417	10.8024	11.367	9.69565	9.83156	9.69308
92749	ENSG00000157856	DRC1	dynein regulatory complex subunit 1	2	1.57271	2.94781	1.04078	1.79448	2.28067	0.98188	0.68081	-0.424282	0.779014	4.79842	8.48733	6.79771	2.75929	3.07282	2.39764
81551	ENSG00000015592	STMN4	stathmin 4	8	2.03187	1.90018	2.58345	2.91733	2.28067	1.68406	0.68081	-0.424282	1.42584	5.40927	6.00497	5.96245	2.95882	3.79618	2.39764
151790	ENSG00000174776	WDR49	WD repeat domain 49	3	2.03187	1.90018	1.04078	2.91733	2.55765	3.02222	-0.424282	0.497976	0.0959818	10.2502	6.41582	8.58901	4.07151	3.67767	4.01145
1958	ENSG00000120738	EGR1	early growth response 1	5	8.17719	8.16759	8.0254	9.50774	9.54773	9.21912	7.88136	8.66282	8.32539	10.7914	11.4851	11.9187	7.09083	6.9349	6.98319
3784	ENSG00000053918	KCNQ1	potassium voltage-gated channel subfamily Q member 1	11	-0.424282	2.38558	-0.424282	2.68729	2.28935	-0.424282	1.66709	1.90566	1.91978	5.94672	5.26155	5.36809	3.29033	4.10255	2.82356
140738	ENSG00000171227	TMEM37	transmembrane protein 37	2	4.45448	4.43676	4.68233	3.84436	3.71002	4.16694	6.46809	5.69411	2.10589	8.53475	9.07444	8.46673	4.57547	4.92246	4.54635
6095	ENSG00000069667	RORA	RAR related orphan receptor A	15	5.54887	5.71498	5.70138	7.08949	6.49837	6.77864	5.37666	6.94158	6.71913	8.68557	9.60741	8.88633	7.34302	7.47921	7.30452
3303	ENSG00000237724	HSPA1A	heat shock protein family A (Hsp70) member 1A	6	6.36127	7.19717	7.2479	7.64308	5.03335	8.05905	-0.424282	-0.424282	-0.424282	10.3705	10.1971	10.3622	9.75489	10.0793	9.87307
84229	ENSG00000159625	DRC7	dynein regulatory complex subunit 7	16	0.895239	-0.424282	1.04078	2.63055	0.826732	2.50195	0.0442581	-0.424282	-0.424282	4.31674	7.23288	5.16797	2.25162	2.35825	1.35326
353088	ENSG00000197013	ZNF429	zinc finger protein 429	19	5.00103	5.22942	5.72175	6.63513	6.28597	6.38274	6.20956	7.09813	5.32599	8.65323	8.76278	8.77569	8.07837	8.09373	7.93664
160728	ENSG00000256870	SLC5A8	solute carrier family 5 member 8	12	-0.424282	-0.424282	-0.424282	-0.424282	-0.424282	-0.424282	-0.424282	-0.424282	-0.424282	4.60927	8.33444	6.33875	-0.424282	-0.424282	-0.424282
51585	ENSG00000165494	PCF11	PCF11 cleavage and polyadenylation factor subunit	11	10.2229	10.2324	10.2535	9.93743	9.78705	9.92724	9.66394	9.93759	9.92557	11.4931	11.3177	11.4293	10.9324	10.8876	10.9396
408	ENSG00000137486	ARRB1	arrestin beta 1	11	7.4289	7.81413	7.45713	6.56067	6.72176	6.83095	5.88602	5.76305	6.24815	10.2303	8.1876	9.4206	8.07022	7.98308	8.1474
136227	ENSG00000160963	COL26A1	collagen type XXVI alpha 1 chain	7	0.895239	0.799922	1.04078	1.79448	0.826732	2.14883	0.917608	3.23519	3.51393	5.40927	6.32001	6.69251	5.55275	5.44202	5.30936
1036	ENSG00000129596	CDO1	cysteine dioxygenase type 1	5	0.895239	1.45249	1.04078	1.07523	1.48652	0.98188	4.39555	2.02868	3.8086	6.04861	7.01417	6.53406	5.58329	5.85086	5.30937
23281	ENSG00000132938	MTUS2	microtubule associated scaffold protein 2	13	-0.424282	-0.424282	-0.424282	-0.424282	-0.424282	0.246878	-0.0960834	0.109321	1.02824	5.75696	5.0638	5.18933	4.85119	4.07685	0.722507
114899	ENSG00000082196	C1QTNF3	C1q and TNF related 3	5	5.11005	5.2188	5.79129	5.4864	5.02559	5.27098	2.74129	4.22353	3.55893	7.16215	7.85031	8.60359	3.81262	3.56982	3.83973
200010	ENSG00000117834	SLC5A9	solute carrier family 5 member 9	1	0.895239	-0.424282	1.75252	-0.424282	1.93756	1.68026	-0.424282	2.82414	3.3858	5.86528	7.62528	6.77211	1.46136	3.40671	2.62626
374403	ENSG00000175463	TBC1D10C	TBC1 domain family member 10C	11	3.81984	2.94781	3.31181	3.84436	3.59194	3.83525	4.11519	3.47998	4.8848	7.71081	7.21015	7.40047	5.3187	5.44202	4.97772
30834	ENSG00000224859	ZNRD1	zinc ribbon domain containing 1	6	-0.424282	-0.424282	-0.424282	-0.424282	-0.424282	-0.424282	-0.424282	2.75039	-0.421882	7.61881	7.08085	7.03667	6.72638	7.12817	7.18713
2542	ENSG00000137700	SLC37A4	solute carrier family 37 member 4	11	9.46263	9.37306	9.28782	9.16794	9.12777	9.12478	9.73513	9.03328	8.35397	11.2413	11.3525	11.0875	8.08763	7.94392	8.07212
1188	ENSG00000184908	CLCNKB	chloride voltage-gated channel Kb	1	2.62453	3.27908	2.86905	2.27225	3.57506	3.22558	3.46456	0.80384	1.90921	5.60022	7.2098	8.41496	1.08892	2.35825	3.53646
65982	ENSG00000121413	ZSCAN18	zinc finger and SCAN domain containing 18	19	6.7995	6.90583	6.92958	8.64205	8.75551	8.58761	8.58237	7.69671	7.70328	10.1646	10.565	10.6163	8.72723	8.65853	8.4756
183	ENSG00000135744	AGT	angiotensinogen	1	1.57271	1.90018	-0.424282	1.07523	0.826732	0.98188	5.86344	1.90566	1.02824	7.04046	9.6678	8.16141	4.51339	4.10255	4.16488
25925	ENSG00000198795	ZNF521	zinc finger protein 521	18	0.895239	1.45249	2.227	-0.424282	2.78992	1.68026	7.52831	8.66994	4.05318	11.0305	10.6899	10.9634	7.04767	7.07043	6.93066
10810	ENSG00000132970	WASF3	WAS protein family member 3	13	7.32327	7.41808	7.37567	6.94617	7.12634	7.3603	7.97943	8.394	8.45123	10.4639	9.89021	10.4724	8.73314	8.81706	8.87761
3397	ENSG00000125968	ID1	inhibitor of DNA binding 1, HLH protein	20	11.4227	11.4766	11.4738	7.24708	7.41312	7.25969	7.36274	9.35996	9.21165	11.167	11.5679	11.2037	10.9674	10.8627	11.0199
3827	ENSG00000113889	KNG1	kininogen 1	3	0.895784	-0.424282	-0.424282	1.83364	1.48652	1.68026	0.397404	0.109321	-0.424282	4.15686	5.07299	5.16809	1.91186	2.66812	0.85814
51179	ENSG00000116882	HAO2	hydroxyacid oxidase 2	1	-0.424282	-0.424282	-0.424282	-0.424282	0.826732	0.98188	-0.424282	-0.424282	-0.424282	4.96404	6.98769	3.3957	-0.424282	-0.424282	-0.424282
4242	ENSG00000100060	MFNG	MFNG O-fucosylpeptide 3-beta-N-acetylglucosaminyltransferase	22	2.37963	2.24135	1.04078	2.91733	2.28067	2.50196	3.64026	4.81214	3.87374	7.53764	7.23287	7.27855	5.35455	5.90462	4.80169
NA	NA	NA	NA	NA	-0.424282	-0.424282	-0.424282	-0.424282	1.14441	-0.424282	0.491208	0.276255	-0.424282	2.99902	4.85017	4.54899	3.62858	4.34366	1.86529
84614	ENSG00000185278	ZBTB37	zinc finger and BTB domain containing 37	1	9.06598	9.27677	9.03404	9.05234	8.88462	9.03085	7.77686	8.23186	7.67931	10.7488	10.5429	10.5942	9.88594	9.96216	9.89809
162387	ENSG00000185156	MFSD6L	major facilitator superfamily domain containing 6 like	17	-0.424282	-0.424282	-0.424282	-0.424282	-0.424282	-0.424282	0.39736	-0.424282	-0.424282	3.83654	4.77554	4.03495	5.03918	4.27574	4.97772
93627	ENSG00000145348	TBCK	TBC1 domain containing kinase	4	7.80797	8.00832	7.77759	8.84729	8.76567	8.80455	8.10746	8.57562	8.88655	10.5097	10.5303	10.4752	9.54913	9.58361	9.56286
9501	ENSG00000282013	RPH3AL	rabphilin 3A like (without C2 domains)	17	2.36541	1.47001	-0.424282	4.03541	2.80339	1.72582	0.786671	4.52182	0.239606	7.39445	6.37257	7.15706	3.20255	4.02449	3.71252
63982	ENSG00000134343	ANO3	anoctamin 3	11	-0.424282	-0.424282	1.04078	-0.424282	0.826732	-0.424282	-0.424282	2.89053	2.10589	5.06476	6.36185	5.91648	1.90994	0.880313	-0.424282
221178	ENSG00000182957	SPATA13	spermatogenesis associated 13	13	7.00523	7.01901	7.12527	9.01476	8.72314	8.75761	10.2743	8.08036	7.77693	12.1891	11.63	11.6747	8.47568	8.58282	8.4782
389524	ENSG00000174428	GTF2IRD2B	GTF2I repeat domain containing 2B	7	8.11518	7.95405	7.85691	7.61378	7.68622	7.98279	7.63612	8.10258	8.1981	9.57721	9.66492	9.67811	7.79901	7.95628	7.87492
131096	ENSG00000183960	KCNH8	potassium voltage-gated channel subfamily H member 8	3	-0.424282	-0.424282	-0.424282	1.07523	-0.424282	1.68026	1.95999	0.80384	2.10589	5.01528	4.89434	5.00178	4.74714	4.43035	5.01857
9476	ENSG00000131400	NAPSA	napsin A aspartic peptidase	19	1.57271	-0.424282	-0.424282	3.36151	3.92063	2.14883	4.66171	2.24712	4.08103	6.41204	8.93559	7.55006	4.07151	4.10255	3.83974
493860	ENSG00000186714	CCDC73	coiled-coil domain containing 73	11	2.9013	1.45718	2.23406	1.79448	1.48652	1.68444	3.12847	2.19786	1.65789	5.39495	5.61253	5.32516	3.68676	4.10989	3.30177
139189	ENSG00000274588	DGKK	diacylglycerol kinase kappa	X	-0.424282	-0.424282	-0.424282	-0.424282	-0.424282	-0.424282	-0.424282	-0.424282	-0.424282	3.44637	6.38909	4.11855	-0.424282	0.880313	1.35326
57547	ENSG00000197566	ZNF624	zinc finger protein 624	17	7.45515	7.02553	7.5415	7.76655	7.59485	7.62894	6.06004	6.74049	6.06807	9.66111	9.0509	9.33237	7.96057	7.87875	8.00316
79858	ENSG00000114670	NEK11	NIMA related kinase 11	3	6.12634	6.03281	5.73417	5.85656	5.84072	5.9309	6.13987	7.53535	6.89696	9.03122	9.75019	9.16446	5.6132	5.76627	5.80581
84707	ENSG00000133134	BEX2	brain expressed X-linked 2	X	7.62157	7.66457	7.67331	7.89304	8.00467	7.82676	7.28816	8.05285	7.41809	9.46012	9.73887	9.62204	7.11647	7.22634	7.29719
728621	ENSG00000186409	CCDC30	coiled-coil domain containing 30	1	5.93558	5.84379	6.03807	7.07696	6.74008	6.50554	6.06619	6.74551	6.2086	8.21428	8.98615	8.67405	7.65875	7.85852	7.51784
64799	ENSG00000103599	IQCH	IQ motif containing H	15	5.18649	5.19353	5.17683	6.45785	5.91637	5.67717	4.16203	5.18709	4.97662	7.5808	8.22553	7.9148	4.69216	4.69728	5.09694
122060	ENSG00000139737	SLAIN1	SLAIN motif family member 1	13	-0.424282	1.45249	1.04078	2.27225	2.98994	1.68026	4.96999	5.16043	5.74988	8.06096	7.91015	8.12144	8.00465	8.18522	8.31853
84532	ENSG00000154930	ACSS1	acyl-CoA synthetase short-chain family member 1	20	3.57734	4.85038	4.4423	3.71635	4.78206	4.92134	5.12029	5.9954	4.80438	7.57097	7.98824	7.97748	5.96623	5.75563	5.66775
1496	ENSG00000066032	CTNNA2	catenin alpha 2	2	3.75468	3.5483	3.10735	4.02896	3.71002	3.43342	2.62717	3.30489	3.25046	5.56626	8.41508	7.34592	6.6875	6.41462	6.44342
284273	ENSG00000180011	ZADH2	zinc binding alcohol dehydrogenase domain containing 2	18	8.83792	8.94613	9.01362	8.15841	8.33248	8.30852	8.27906	8.76617	8.20966	10.2993	10.0767	10.1868	8.33777	8.4023	8.28532
115827	ENSG00000152932	RAB3C	RAB3C, member RAS oncogene family	5	0.895239	-0.424282	1.04078	1.79448	1.48652	-0.424282	0.0442581	1.07505	0.096842	10.0628	5.8391	8.40978	2.75977	3.28947	2.39764
57549	ENSG00000085552	IGSF9	immunoglobulin superfamily member 9	1	3.49367	3.06918	3.31619	4.1302	3.90835	3.93465	1.77078	1.46653	2.00538	6.80301	6.77771	6.47841	6.42131	6.14222	6.11449
151126	ENSG00000144331	ZNF385B	zinc finger protein 385B	2	3.70122	4.7353	3.79353	1.07523	3.59194	2.50195	3.26445	2.82414	1.87084	5.44707	8.09929	6.45586	2.25162	2.35825	2.12584
4843	ENSG00000007171	NOS2	nitric oxide synthase 2	17	2.03187	-0.424282	-0.424282	1.79448	1.48652	0.98188	0.0442581	-0.424282	0.0959818	3.83654	4.64607	4.81392	1.90994	2.03574	0.722507
84968	ENSG00000235961	PNMA6A	paraneoplastic Ma antigen family member 6A	X	3.42996	3.97093	4.52678	3.97504	3.81917	3.02222	4.83984	3.92781	4.43961	6.99853	7.68389	6.65124	2.99105	4.61106	4.62542
9849	ENSG00000177853	ZNF518A	zinc finger protein 518A	10	9.34173	9.5652	9.44873	9.53713	9.21472	9.40595	8.71991	9.01035	8.39638	11.0978	11.0195	10.8632	10.4078	10.5969	10.4433
NA	NA	NA	NA	NA	1.57271	-0.424282	-0.424282	1.07523	1.48652	-0.424282	-0.424282	-0.424282	-0.424282	5.01528	3.45057	3.3957	0.8069	0.880313	1.35326
8436	ENSG00000168497	CAVIN2	caveolae associated protein 2	2	6.43592	6.46557	6.38213	7.49593	7.26664	6.97943	8.3557	4.48693	7.57752	11.2662	10.22	10.905	6.95729	6.92193	6.99348
23033	ENSG00000083097	DOPEY1	dopey family member 1	6	8.60189	8.53613	8.58919	8.75083	8.76762	8.82756	8.63593	8.84607	8.77471	10.2403	10.3967	10.3284	8.99724	9.19544	9.17779
392399	ENSG00000148386	LCN9	lipocalin 9	9	-0.424282	-0.424282	-0.424282	-0.424282	-0.424282	-0.424282	-0.424282	-0.424282	0.0959818	2.39475	4.03723	3.3957	8.14944	8.22274	7.91547
154313	ENSG00000272514	CFAP206	cilia and flagella associated protein 206	6	4.21572	3.54831	3.44615	4.68761	4.61136	4.74595	3.15129	4.58195	3.51719	6.50767	8.10556	7.39724	4.24812	4.59102	4.31272
7448	ENSG00000109072	VTN	vitronectin	17	3.49812	4.22262	2.33391	3.54102	2.55765	3.56238	3.46456	0.497976	2.48516	6.0238	8.87216	6.94238	2.68693	2.87157	3.29184
8424	ENSG00000129151	BBOX1	gamma-butyrobetaine hydroxylase 1	11	-0.424282	0.799922	-0.424282	-0.424282	-0.424282	-0.424282	-0.424282	1.45748	1.42584	4.3962	6.44206	5.96245	0.8069	0.880313	0.722507
152404	ENSG00000144847	IGSF11	immunoglobulin superfamily member 11	3	0.895239	1.90018	1.08157	1.89433	0.841298	1.73386	0.917609	0.80384	1.02824	4.63569	4.96359	4.4378	2.95491	4.3077	2.62626
1124	ENSG00000106069	CHN2	chimerin 2	7	3.21509	3.0537	3.13316	3.70356	3.55889	3.58977	0.277439	3.34463	4.24544	6.6593	7.61221	7.19578	5.84765	5.91609	5.73287
NA	NA	NA	NA	NA	-0.424282	-0.424282	-0.424282	-0.424282	0.826732	-0.424282	-0.424282	-0.424282	-0.424282	5.52426	2.96312	4.655	2.76182	3.80195	2.82544
23066	ENSG00000144712	CAND2	cullin associated and neddylation dissociated 2 (putative)	3	7.42506	7.65135	7.35036	8.04893	7.83237	8.15809	6.22918	3.67824	5.2134	10.7353	9.57638	9.99418	7.01868	6.74751	6.68995
391123	ENSG00000243284	VSIG8	V-set and immunoglobulin domain containing 8	1	2.03187	2.38427	1.75252	4.56919	4.6171	3.83287	4.09197	1.41139	2.88533	9.03631	7.05128	7.06749	1.58576	3.54854	2.71967
7082	ENSG00000277401	TJP1	tight junction protein 1	15	11.7661	11.8692	11.5255	10.5088	10.9965	10.9016	11.0433	11.3396	10.5803	13.8291	12.3959	13.4413	12.0318	11.9741	12.0096
9627	ENSG00000064692	SNCAIP	synuclein alpha interacting protein	5	0.913659	2.12179	1.04078	3.06912	2.9059	2.84935	1.1218	0.82601	1.2407	6.07332	4.90378	7.15914	4.16828	4.64242	3.93982
55256	ENSG00000280830	ADI1	acireductone dioxygenase 1	2	8.1845	8.00036	8.48837	7.42799	6.24569	6.52906	-0.424282	-0.424282	-0.424282	9.40016	8.51884	8.84687	7.64013	7.08136	7.92227
4303	ENSG00000184481	FOXO4	forkhead box O4	X	6.37909	6.5751	6.68778	7.80793	7.8331	7.71298	7.42887	7.967	7.80955	10.171	9.39135	9.57657	6.89779	6.84152	6.66081
NA	NA	NA	NA	NA	-0.424282	-0.424282	1.04078	1.07523	1.48652	0.983065	2.15784	2.89053	-0.424282	5.86528	5.67052	5.96245	1.91124	2.87157	2.62626
2528	ENSG00000156413	FUT6	fucosyltransferase 6	19	1.64077	1.98248	1.20735	3.73999	1.02015	3.56567	0.44152	1.50102	0.214053	4.93679	6.39402	5.75731	4.42588	4.84595	3.17238
339906	ENSG00000178055	PRSS42	protease, serine 42	3	-0.424282	0.799922	1.75252	2.63055	1.48652	2.50195	0.68081	0.109321	0.477548	5.97287	5.00411	5.48391	1.46136	2.35825	2.99709
55582	ENSG00000165115	KIF27	kinesin family member 27	9	6.51142	6.24423	6.4191	7.12288	7.16235	7.11509	6.05413	7.46108	6.26259	8.73979	9.6046	9.07962	7.39455	7.45652	7.28588
9278	ENSG00000236104	ZBTB22	zinc finger and BTB domain containing 22	6	4.37565	4.87355	3.21659	3.28862	4.87826	4.52264	3.70388	4.45205	7.95556	9.61442	9.45047	9.75202	7.36747	7.70669	7.70011
23105	ENSG00000053108	FSTL4	follistatin like 4	5	2.09516	1.7132	-0.424282	3.27304	2.80622	2.85383	1.15093	0.835786	4.15302	6.37069	6.55371	6.63944	3.87653	4.36656	4.20291
9543	ENSG00000174498	IGDCC3	immunoglobulin superfamily DCC subclass member 3	15	2.38657	1.74281	2.42553	2.97809	2.65058	2.27976	3.35095	1.06553	2.40726	5.2929	8.17642	6.52145	4.92312	5.34173	4.91116
222663	ENSG00000146197	SCUBE3	signal peptide, CUB domain and EGF like domain containing 3	6	5.58481	5.72253	5.59075	6.09655	5.88268	5.79739	5.12873	4.87793	5.83319	7.60944	9.06726	8.06575	10.4342	10.4647	10.3732
57419	ENSG00000185052	SLC24A3	solute carrier family 24 member 3	20	-0.424282	-0.424282	-0.424282	-0.424282	-0.424282	-0.424282	0.0442581	1.62283	5.17056	7.34081	5.42835	7.07387	1.90994	2.35825	1.35326
29119	ENSG00000183230	CTNNA3	catenin alpha 3	10	0.895239	0.799922	1.04078	1.07523	1.93756	-0.424282	0.39736	5.5475	3.19509	8.90445	6.57843	8.06987	0.8069	1.55402	0.722507
51250	ENSG00000130349	C6orf203	chromosome 6 open reading frame 203	6	7.81552	7.34668	7.57379	7.54783	7.54926	7.21059	7.41783	7.51329	7.28608	10.0428	8.9917	9.38271	8.11939	7.99839	7.9307
440073	ENSG00000262607	IQSEC3	IQ motif and Sec7 domain 3	12	-0.424282	-0.424282	0.0403235	-0.424282	0.56542	0.443738	0.0442581	-0.132948	1.49899	4.25676	4.09284	3.81598	0.807182	1.25614	1.51593
81550	ENSG00000083544	TDRD3	tudor domain containing 3	13	7.3919	7.54299	7.42078	6.69768	6.83704	7.08032	7.16001	7.8405	7.42896	9.34306	9.27407	9.52285	7.96425	7.95707	8.06505
64344	ENSG00000124440	HIF3A	hypoxia inducible factor 3 alpha subunit	19	4.71016	4.00895	4.53129	6.05164	5.3165	5.59803	3.4616	3.3186	3.90376	7.21012	7.43154	7.78719	6.14165	6.38484	5.70721
64795	ENSG00000153561	RMND5A	required for meiotic nuclear division 5 homolog A	2	9.75782	9.77651	9.76229	9.9567	9.92918	9.99325	9.34201	9.753	9.33675	11.6975	11.3378	11.4583	11.1502	11.1154	11.1555
114786	ENSG00000206579	XKR4	XK related 4	8	3.76705	3.96578	2.29907	4.57221	4.60133	4.40263	3.27317	7.23252	6.21059	11.2197	8.67333	9.56839	7.83061	7.98826	7.86456
8790	ENSG00000254685	FPGT	fucose-1-phosphate guanylyltransferase	1	8.06394	7.48742	7.65039	7.64573	7.36174	7.42735	7.34181	7.90571	7.81794	9.71875	9.3858	9.35507	8.02328	8.0752	8.31902
9435	ENSG00000175040	CHST2	carbohydrate sulfotransferase 2	3	6.1938	5.98824	6.10802	7.5598	7.77332	7.72141	7.71855	8.3572	8.06448	9.64731	9.83433	9.70383	7.42178	7.09376	7.60944
340554	ENSG00000102053	ZC3H12B	zinc finger CCCH-type containing 12B	X	3.57414	3.67663	4.19131	5.18235	3.60449	4.6738	2.41613	2.25502	4.42624	6.7241	6.96641	7.06767	5.90088	5.98864	5.61266
163183	ENSG00000181392	SYNE4	spectrin repeat containing nuclear envelope family member 4	19	3.18344	3.71241	2.88375	4.81851	4.84998	4.12384	4.27106	3.54226	2.91167	6.24161	7.83957	6.7874	6.12089	6.08625	5.95767
79817	ENSG00000120162	MOB3B	MOB kinase activator 3B	9	6.72396	6.92511	6.68741	6.98208	7.1195	6.84095	5.15597	4.21384	6.29972	8.64887	9.66494	9.43902	8.0866	7.97939	7.86808
55342	ENSG00000165209	STRBP	spermatid perinuclear RNA binding protein	9	9.10001	9.12	9.04696	8.70567	8.65758	8.62351	8.70714	9.27023	8.6632	10.5684	10.4674	10.454	10.1772	10.0979	10.1517
9924	ENSG00000135473	PAN2	PAN2 poly(A) specific ribonuclease subunit	12	8.35492	8.45646	8.59439	9.3723	9.36732	9.36886	8.93326	8.6817	8.60862	10.8952	10.8508	10.8139	8.04465	8.20756	8.14862
7082	ENSG00000104067	TJP1	tight junction protein 1	15	10.7459	10.9345	11.1969	10.3104	9.84851	9.94174	10.2297	10.1923	10.6225	13.3743	12.0286	12.6956	11.3471	11.4013	11.3132
NA	NA	NA	NA	NA	1.57271	-0.424282	-0.424282	-0.424282	-0.424282	0.98188	0.0442581	-0.424282	-0.424282	4.23264	6.00497	4.76287	1.46136	1.55402	1.79066
5778	ENSG00000143851	PTPN7	protein tyrosine phosphatase, non-receptor type 7	1	4.43457	3.76825	3.67089	4.16972	5.20565	5.20308	3.36127	3.82652	3.77287	8.41427	6.62853	7.11838	5.1962	5.62718	5.04816
256236	ENSG00000131401	NAPSB	napsin B aspartic peptidase, pseudogene	19	-0.424282	-0.424282	-0.424282	-0.424282	0.826732	0.98188	0.0788967	0.109321	0.477548	4.92143	5.85927	4.66195	4.1552	3.54854	2.82356
51134	ENSG00000173588	CEP83	centrosomal protein 83	12	8.19042	8.02519	8.06729	8.17402	7.79906	8.08579	7.70778	7.79237	7.53509	9.48187	9.80237	9.37755	8.4669	8.53924	8.50861
146802	ENSG00000180638	SLC47A2	solute carrier family 47 member 2	17	0.895239	2.24244	1.75311	3.1609	1.93756	2.14973	1.1235	1.27069	0.779015	5.48422	6.63701	5.79517	3.89632	3.41294	3.43647
1310	ENSG00000082293	COL19A1	collagen type XIX alpha 1 chain	6	1.65256	2.92017	3.65012	3.4996	3.89854	2.78541	4.26522	4.38703	3.59376	6.22704	8.70863	7.21435	4.85743	5.13846	4.96351
121506	ENSG00000139055	ERP27	endoplasmic reticulum protein 27	12	3.27245	2.94781	3.10735	3.36151	2.98994	3.02222	0.0442581	0.828321	-0.424282	4.79842	7.26997	6.24882	5.86791	5.86083	5.75837
85417	ENSG00000147082	CCNB3	cyclin B3	X	2.37963	2.94781	2.58345	1.07523	1.93756	2.50195	2.0623	2.954	2.30795	6.16661	5.7347	5.08727	0.8069	2.35825	1.79066
7060	ENSG00000113296	THBS4	thrombospondin 4	5	3.27245	2.51707	3.65012	2.91733	3.59194	3.02222	1.95999	4.27961	2.21045	5.77897	6.68116	6.50329	3.98266	4.00748	3.41933
1473	ENSG00000170367	CST5	cystatin D	20	-0.424282	-0.424282	-0.424282	-0.424282	-0.424282	-0.424282	1.45776	-0.424282	0.0959818	2.6752	6.23251	5.04516	4.99443	4.97366	4.80169
285888	ENSG00000146910	CNPY1	canopy FGF signaling regulator 1	7	-0.424282	-0.424282	-0.424282	-0.424282	-0.424282	-0.424282	-0.424282	-0.424282	-0.424282	2.6752	3.10127	3.25501	-0.424282	0.880313	-0.424282
115111	ENSG00000147606	SLC26A7	solute carrier family 26 member 7	8	0.895239	-0.424282	1.75252	2.91733	2.28067	2.14883	2.87222	3.01479	2.48516	5.97453	5.60472	7.67355	3.13408	2.63762	2.39764
221504	ENSG00000213588	ZBTB9	zinc finger and BTB domain containing 9	6	1.6484	-0.424282	0.663113	-0.424282	-0.424282	2.53802	2.61999	2.85452	4.19729	6.10436	7.19564	7.3303	6.9324	6.66112	6.60063
257629	ENSG00000175311	ANKS4B	ankyrin repeat and sterile alpha motif domain containing 4B	16	3.39244	3.65561	4.18386	4.71861	4.62387	4.77563	2.08958	2.42489	0.815897	6.55143	8.43588	7.41889	5.2477	5.08293	4.93035
762	ENSG00000167434	CA4	carbonic anhydrase 4	17	-0.424282	-0.424282	-0.424282	1.07523	0.826732	-0.424282	0.680811	0.109321	-0.424282	3.28873	4.96844	4.86323	1.46136	-0.424282	-0.424282
3399	ENSG00000283060	ID3	inhibitor of DNA binding 3, HLH protein	1	10.4392	10.4454	10.4186	7.95146	8.01299	7.96058	8.31752	9.10318	8.13753	10.7308	10.144	10.5375	9.76472	9.60895	9.88262
126231	ENSG00000189144	ZNF573	zinc finger protein 573	19	5.81968	5.57187	5.8372	5.7513	5.42751	6.02937	4.27657	4.82019	3.55458	7.72638	7.4799	7.52832	6.63095	6.81638	6.73603
4624	ENSG00000197616	MYH6	myosin heavy chain 6	14	-0.424282	-0.424282	-0.424282	-0.424282	0.895711	-0.424282	-0.424282	-0.424282	-0.424282	3.44637	4.01237	4.61167	0.8069	0.880313	1.35326
53841	ENSG00000273572	CDHR5	cadherin related family member 5	11	3.51749	2.38579	-0.421292	3.36151	-0.424282	2.64998	1.90651	1.16524	1.13207	5.49333	8.60792	7.29667	3.88133	4.98271	3.95471
57458	ENSG00000057704	TMCC3	transmembrane and coiled-coil domain family 3	12	5.73163	6.0107	5.76931	9.32376	9.43979	9.34586	10.0055	9.22368	9.64141	12.3404	10.9711	11.7168	7.99805	8.00634	7.91652
3399	ENSG00000117318	ID3	inhibitor of DNA binding 3, HLH protein	1	10.4511	10.4454	10.4184	7.94808	8.01363	7.9614	8.31731	9.10447	8.13763	10.7311	10.1432	10.5384	9.76473	9.60862	9.88278
NA	NA	NA	NA	NA	-0.424282	0.800788	-0.424282	-0.424282	0.826916	-0.424282	-0.424282	-0.424282	-0.424282	4.61282	3.45171	3.10046	0.809233	1.5563	1.35539
388581	ENSG00000184163	C1QTNF12	C1q and TNF related 12	1	2.89403	1.90018	3.10735	2.91733	3.59194	3.83525	4.06678	3.78158	2.71583	5.74901	8.17557	7.31445	3.78663	4.00748	2.39764
79977	ENSG00000083307	GRHL2	grainyhead like transcription factor 2	8	-0.424282	0.820584	1.12192	3.2439	1.56611	3.44875	0.691751	0.820343	-0.424282	4.96807	8.2885	6.67142	9.0636	9.07392	8.98905
339318	ENSG00000197841	ZNF181	zinc finger protein 181	19	7.89768	7.49059	7.90048	7.85231	7.77916	7.97038	6.97377	7.25754	7.05413	9.58846	9.22341	9.39529	7.51925	7.63393	7.65666
176	ENSG00000157766	ACAN	aggrecan	15	2.12069	3.54961	2.29914	5.04863	5.55578	5.09015	0.70083	1.3715	-0.424282	9.24264	8.0754	6.81417	4.69804	4.36466	4.33707
353345	ENSG00000187037	GPR141	G protein-coupled receptor 141	7	-0.424282	2.24984	1.18125	2.01402	0.746388	2.25149	0.579014	0.805642	3.09067	5.51613	5.40457	5.14384	8.58795	8.77944	8.68924
NA	NA	NA	NA	NA	0.895239	2.22483	1.04078	-0.424282	-0.424282	-0.424282	-0.424282	-0.424282	-0.424282	4.53413	4.05077	4.65948	-0.424282	1.55402	1.62721
286464	ENSG00000165164	CFAP47	cilia and flagella associated protein 47	X	1.57271	0.799922	1.04078	1.07523	0.826732	0.98188	0.680809	0.497976	0.779015	3.44637	6.64773	4.53841	2.95882	3.28163	3.15198
6622	ENSG00000145335	SNCA	synuclein alpha	4	6.4906	6.2931	6.65058	7.62097	8.16834	7.91026	8.52875	8.94742	7.93884	10.1396	10.3189	10.4393	7.81179	7.73664	7.97376
NA	NA	NA	NA	NA	-0.424282	-0.424282	-0.424282	1.07523	-0.424282	0.98188	0.39736	-0.424282	-0.424282	4.31674	4.03722	4.11855	1.46136	2.01146	-0.424282
119587	ENSG00000121898	CPXM2	carboxypeptidase X, M14 family member 2	10	2.20166	-0.424282	1.835	3.03693	2.33551	3.43259	1.96471	1.77144	0.785781	6.86604	5.84138	6.65257	8.25449	8.20928	7.98985
5625	ENSG00000100033	PRODH	proline dehydrogenase 1	22	4.04268	3.43052	3.79655	5.79973	5.98486	5.56352	6.95322	6.11598	5.82787	8.15295	9.87591	8.95613	6.52541	6.389	6.19549
NA	NA	NA	NA	NA	-0.424282	1.45249	-0.424282	-0.424282	-0.424282	-0.424282	1.12097	0.497976	0.779015	5.28951	3.89248	4.655	4.23431	4.63504	4.48937
9649	ENSG00000136828	RALGPS1	Ral GEF with PH domain and SH3 binding motif 1	9	5.23469	5.70503	5.36862	6.78618	6.87816	7.07713	6.54215	6.8598	7.01389	8.34023	9.14752	8.74991	7.4155	7.75936	7.37191
85002	ENSG00000186523	FAM86B1	family with sequence similarity 86 member B1	8	5.65435	5.76473	5.45896	5.05745	5.1956	5.25518	4.53433	5.21218	5.07915	6.89016	7.73649	7.37809	7.05152	7.3442	7.13922
400720	ENSG00000197128	ZNF772	zinc finger protein 772	19	8.66914	8.73863	8.73292	8.33282	8.22505	8.46424	7.82334	7.67476	7.59959	10.1133	10.0985	10.1547	9.2003	9.36067	9.28041
79190	ENSG00000159387	IRX6	iroquois homeobox 6	16	-0.424282	-0.424282	-0.424282	-0.424282	0.826732	-0.424282	0.68081	-0.424282	0.0959818	5.63158	8.23681	4.19757	0.8069	-0.424282	1.35326
55728	ENSG00000078177	N4BP2	NEDD4 binding protein 2	4	9.47103	9.63071	9.54173	9.11432	9.27308	9.35221	7.96186	8.09544	8.08081	10.8999	10.6778	10.6643	10.1742	10.1271	10.2384
23213	ENSG00000137573	SULF1	sulfatase 1	8	7.11674	6.93353	6.72426	7.81552	7.94196	8.07729	4.90181	4.12298	10.5122	12.5407	11.9203	12.503	8.01476	7.76254	8.05674
10266	ENSG00000131477	RAMP2	receptor activity modifying protein 2	17	3.70122	2.94781	2.86905	1.79448	2.78992	2.78541	3.82625	1.45748	1.99314	5.1126	6.00497	6.5642	4.23431	3.67767	3.92814
22996	ENSG00000085831	TTC39A	tetratricopeptide repeat domain 39A	1	5.93691	5.41625	5.66179	6.21827	6.336	6.63784	4.88893	5.22638	5.19656	7.6796	8.44275	8.02762	7.31562	7.48774	7.50228
259230	ENSG00000198964	SGMS1	sphingomyelin synthase 1	10	9.05351	8.90606	8.9216	8.90314	9.11656	9.10131	8.9879	8.43988	8.36274	10.7795	10.5446	10.6024	9.93941	9.86075	9.97962
102723897	ENSG00000279457	LOC102723897	WAS protein family homolog 2-like	1	7.50406	7.85798	7.48903	7.57208	7.54051	7.56658	8.12478	7.65692	8.25035	10.2299	9.6741	9.76456	7.91692	8.08478	7.93547
285555	ENSG00000163116	STPG2	sperm tail PG-rich repeat containing 2	4	2.89403	2.74846	2.227	3.15645	3.71002	2.50195	1.45776	1.62283	0.477548	5.51984	5.57786	5.31698	4.07194	3.54854	3.29184
5276	ENSG00000114204	SERPINI2	serpin family I member 2	3	-0.424282	-0.424282	-0.424282	-0.424282	-0.424282	-0.424282	-0.424282	-0.424282	0.477548	7.92941	4.64607	5.86898	-0.424282	0.880313	1.35326
25850	ENSG00000251247	ZNF345	zinc finger protein 345	19	6.12951	6.17485	5.8832	6.75683	6.15196	6.55474	5.3814	5.89097	4.88137	8.1026	8.04459	8.04789	6.70616	7.01221	7.03534
645369	ENSG00000206432	TMEM200C	transmembrane protein 200C	18	-0.424282	1.45249	1.04078	-0.424282	-0.424282	-0.424282	1.60063	1.05607	3.51393	4.79842	6.30579	5.54562	7.24204	7.19431	6.9519
8736	ENSG00000101605	MYOM1	myomesin 1	18	3.27245	3.06173	3.3123	5.23074	4.83372	4.79709	3.26445	4.75982	4.94666	7.23699	7.04023	7.45091	6.22323	6.73928	6.58158
285315	ENSG00000174928	C3orf33	chromosome 3 open reading frame 33	3	7.16834	7.13097	7.34915	6.46307	5.83867	6.2877	5.53005	6.0412	5.74641	7.81623	8.00561	7.64212	6.15313	6.10866	6.25714
54664	ENSG00000106460	TMEM106B	transmembrane protein 106B	7	11.0868	11.0054	11.1243	10.7327	10.7327	10.7935	9.77156	10.2712	10.0644	13.1323	11.9402	12.658	11.0121	11.0289	11.1136
375260	ENSG00000146556	WASH2P	WAS protein family homolog 2 pseudogene	2	7.13127	7.1404	7.43863	7.79841	7.78899	7.80314	8.57169	8.30776	8.05201	10.3131	9.80176	9.94944	8.28278	8.39141	8.03861
2149	ENSG00000181104	F2R	coagulation factor II thrombin receptor	5	10.0244	10.039	10.1054	9.34839	9.19101	9.27885	10.1872	10.3775	9.56751	12.6046	11.2696	12.5907	11.8317	11.7766	11.9864
133482	ENSG00000205359	SLCO6A1	solute carrier organic anion transporter family member 6A1	5	-0.424282	-0.424282	-0.424282	1.07523	1.48652	-0.424282	-0.424282	0.80384	0.0959818	5.80831	5.17031	4.655	2.75929	2.35825	2.82356
147798	ENSG00000274384	TMC4	transmembrane channel like 4	19	4.35569	3.3068	3.18883	4.34486	4.61594	5.83746	0.837942	2.33976	3.18171	6.58964	7.99594	7.33537	6.40212	6.63821	6.18731
23007	ENSG00000114805	PLCH1	phospholipase C eta 1	3	4.65928	4.83933	4.35241	5.71412	5.11621	4.85953	5.28768	5.38429	5.81766	7.42847	8.85028	8.27508	6.22995	6.71182	6.39215
54825	ENSG00000074276	CDHR2	cadherin related family member 2	5	1.57846	0.803992	-0.424282	3.85527	2.99098	2.50309	4.06718	4.09545	5.17204	6.81324	9.19893	7.8612	2.96318	3.07718	3.30224
4137	ENSG00000186868	MAPT	microtubule associated protein tau	17	3.78027	2.40123	3.69784	2.05317	3.47104	3.6098	1.92954	1.64493	1.75627	6.84908	5.13741	6.13367	4.28101	5.13054	5.07907
100534593	ENSG00000254995	STX16-NPEPL1	STX16-NPEPL1 readthrough (NMD candidate)	20	3.81984	4.95781	3.74884	-0.424282	4.24266	-0.424282	2.84558	4.40625	4.73901	7.43784	8.58488	8.00846	6.19644	7.03907	6.64628
10500	ENSG00000143434	SEMA6C	semaphorin 6C	1	5.63785	5.68736	5.12352	6.10513	6.20487	5.77762	6.77728	6.60184	6.4073	9.00611	8.38621	8.63587	7.31664	7.43253	6.9519
56255	ENSG00000125827	TMX4	thioredoxin related transmembrane protein 4	20	10.1946	10.3663	10.3746	9.0366	9.06585	9.05755	9.80007	9.59524	9.43158	11.6375	10.9215	11.2839	9.78091	9.75993	9.9514
11101	ENSG00000107669	ATE1	arginyltransferase 1	10	9.86828	9.83355	9.78294	8.92858	8.8936	8.9295	8.68152	9.05363	8.64871	10.5003	10.3364	10.4219	9.64591	9.54538	9.78826
83875	ENSG00000197580	BCO2	beta-carotene oxygenase 2	11	4.8488	3.9195	4.26783	4.82168	4.2647	4.45046	2.9619	2.90349	3.20421	6.42348	6.1086	6.5707	5.53035	5.94914	5.74824
NA	NA	NA	NA	NA	2.38193	0.800631	1.04284	2.63278	2.79117	2.0099	3.55516	2.6044	2.30811	6.22737	5.92838	5.91158	3.79408	3.91026	3.78352
8862	ENSG00000171388	APLN	apelin	X	5.27222	4.93636	5.3723	3.70065	2.28067	3.83525	3.50145	2.34507	2.85137	7.30007	5.42835	6.15294	1.46136	0.880313	2.62626
145407	ENSG00000139971	C14orf37	chromosome 14 open reading frame 37	14	7.96399	7.81258	7.8988	8.58459	8.36623	8.51417	8.48751	9.41315	8.80938	12.9499	10.4648	11.4488	9.01301	9.13216	9.04591
143279	ENSG00000165338	HECTD2	HECT domain E3 ubiquitin protein ligase 2	10	9.08938	8.88433	9.05926	8.73811	8.74689	8.8322	8.05428	7.51478	7.75441	10.3772	10.1757	10.3421	9.11709	9.3033	9.23509
27077	ENSG00000108641	B9D1	B9 domain containing 1	17	7.47001	7.21065	7.15622	6.23973	6.47885	6.51967	6.67561	7.38576	7.35732	9.3674	9.13242	9.09353	6.24912	6.35433	6.31725
2155	ENSG00000057593	F7	coagulation factor VII	13	1.57271	1.45249	1.75252	1.79448	0.826732	0.98188	1.73062	0.80384	0.0959818	3.58848	6.32001	4.34371	2.52767	3.40671	2.62626
9674	ENSG00000235750	KIAA0040	KIAA0040	1	6.92046	6.99108	7.04393	6.10513	6.51174	7.17627	4.49037	5.63724	7.24671	9.41188	8.64532	8.97839	8.18473	8.16884	8.30622
643008	ENSG00000204323	SMIM5	small integral membrane protein 5	17	4.0411	3.91885	3.5059	4.9353	3.93014	3.84331	3.63401	3.25813	3.29898	5.95211	7.41796	6.2713	5.31946	5.21695	5.09287
6519	ENSG00000138079	SLC3A1	solute carrier family 3 member 1	2	3.76618	3.0547	2.89806	4.36601	4.41478	3.58113	4.82981	6.86216	5.13946	7.64356	10.4593	9.2755	4.94538	5.5069	4.46255
146845	ENSG00000166596	CFAP52	cilia and flagella associated protein 52	17	3.34296	3.55625	3.2373	2.59756	3.16556	2.1553	2.7687	2.66503	2.48703	4.83933	8.00394	6.00803	3.70236	3.75616	3.93828
2070	ENSG00000112319	EYA4	EYA transcriptional coactivator and phosphatase 4	6	7.439	7.36677	7.42056	7.67003	7.66783	7.79515	5.43799	7.024	5.23395	10.5468	9.29925	9.32266	4.07151	4.56998	4.70491
164832	ENSG00000170500	LONRF2	LON peptidase N-terminal domain and ring finger 2	2	3.98732	3.83267	3.97149	3.59943	3.0013	3.75288	2.57033	3.26017	3.9403	5.75931	8.98351	6.75535	5.55897	6.21098	5.94085
120379	ENSG00000150773	PIH1D2	PIH1 domain containing 2	11	5.63956	5.47768	5.31305	4.94044	4.54765	4.99273	4.14668	4.74407	4.37902	6.62878	7.44967	6.3901	4.38059	4.81831	4.60673
3699	ENSG00000162267	ITIH3	inter-alpha-trypsin inhibitor heavy chain 3	3	2.03187	2.51707	3.10735	1.79448	0.826732	0.98188	1.29917	0.497977	2.97527	6.39656	5.31932	4.86323	3.55972	3.07282	3.29184
5153	ENSG00000123360	PDE1B	phosphodiesterase 1B	12	3.1206	2.35406	1.69127	3.61406	3.03112	3.25284	2.24062	2.1729	2.38133	4.867	6.53851	6.14106	5.80413	5.38209	5.94282
11076	ENSG00000171368	TPPP	tubulin polymerization promoting protein	5	5.76158	5.66203	5.20341	5.37854	5.49085	5.09729	4.63534	4.09485	5.43077	6.91782	7.99637	7.938	7.45143	7.59958	7.40009
3174	ENSG00000164749	HNF4G	hepatocyte nuclear factor 4 gamma	8	5.54605	5.82068	5.46106	5.07142	5.79981	5.45574	5.25744	6.39277	3.72112	7.44622	9.62211	8.66354	7.06739	7.08928	7.275
NA	NA	NA	NA	NA	2.26066	1.60251	2.7021	-0.424282	1.5684	1.80699	0.806698	1.63117	2.85883	5.06697	4.81415	5.59893	3.48536	2.78265	1.96133
4675	ENSG00000186310	NAP1L3	nucleosome assembly protein 1 like 3	X	2.89403	1.45249	2.86905	1.79448	3.46333	2.78541	4.99607	5.39577	6.08853	7.7567	8.20652	8.27963	8.39301	8.17432	8.5486
NA	NA	NA	NA	NA	4.86397	5.27493	3.93783	3.20012	5.33543	5.78381	-0.424282	2.50244	2.91416	8.12542	8.15983	7.3726	4.44467	4.96083	4.49998
23365	ENSG00000196914	ARHGEF12	Rho guanine nucleotide exchange factor 12	11	11.8652	12.0603	11.938	11.6936	11.7053	11.7482	11.7219	11.714	11.706	14.1948	12.9731	13.5865	12.1524	12.2006	12.2271
81618	ENSG00000135916	ITM2C	integral membrane protein 2C	2	10.9885	11.014	11.0007	11.2485	11.2847	11.3178	11.7479	11.6253	11.7838	13.1147	13.2622	13.4122	11.271	11.182	11.1837
79814	ENSG00000116771	AGMAT	agmatinase	1	3.68164	3.73287	3.53807	3.80081	3.75253	4.06661	4.25157	3.44227	3.31197	5.83399	7.89861	6.22658	5.8944	5.61822	6.02846
27329	ENSG00000132855	ANGPTL3	angiopoietin like 3	1	2.03187	1.90018	-0.424282	2.27225	2.55765	2.50195	-0.424282	0.80384	-0.424282	4.47151	5.85678	5.2444	3.78663	5.44202	4.48937
4129	ENSG00000069535	MAOB	monoamine oxidase B	X	4.12646	4.29758	3.92397	4.09486	4.18815	2.78541	1.60063	6.28144	4.73508	7.02804	9.03619	8.5215	3.67763	4.50185	5.01857
159963	ENSG00000148942	SLC5A12	solute carrier family 5 member 12	11	4.13939	3.41057	3.61632	4.51658	3.95523	4.33897	2.19875	1.31177	3.1001	6.80077	6.48376	6.49204	5.9079	5.84116	5.59685
92	ENSG00000121989	ACVR2A	activin A receptor type 2A	2	7.55187	7.66598	7.66816	8.03197	8.06518	8.34859	7.66423	7.76949	7.46745	9.67419	9.50545	9.53344	8.8058	8.6941	8.95435
345895	ENSG00000111834	RSPH4A	radial spoke head 4 homolog A	6	5.04753	4.56368	3.92397	3.15645	1.93756	2.14883	2.69244	3.74616	3.24518	5.37044	7.77731	5.84464	3.55972	3.54854	4.16488
64100	ENSG00000169393	ELSPBP1	epididymal sperm binding protein 1	19	-0.424282	-0.424282	-0.424282	-0.424282	0.826732	0.98188	-0.424282	-0.424282	-0.424282	3.11171	6.18668	5.79468	-0.424282	2.01146	2.12583
130	ENSG00000172955	ADH6	alcohol dehydrogenase 6 (class V)	4	3.70122	3.66616	3.65012	3.15645	3.92063	3.95449	3.60679	3.38087	4.18735	6.39656	9.5566	8.09072	4.3093	3.67767	3.74555
10913	ENSG00000135960	EDAR	ectodysplasin A receptor	2	-0.424282	0.799922	-0.424282	2.27225	2.98994	-0.424282	0.0442581	2.02868	1.42584	4.3962	5.66956	7.45777	3.55972	4.19174	3.64479
283948	ENSG00000257108	NHLRC4	NHL repeat containing 4	16	3.09562	3.54831	1.04078	3.36151	4.01543	3.56238	2.69244	2.02868	3.47247	5.74305	6.5925	6.3624	3.13408	3.67767	3.35798
22841	ENSG00000107560	RAB11FIP2	RAB11 family interacting protein 2	10	9.29281	9.24599	9.39632	8.81428	8.94654	8.96239	8.70417	8.95131	8.65912	10.307	10.5641	10.3844	9.47725	9.37884	9.55065
57337	ENSG00000138468	SENP7	SUMO1/sentrin specific peptidase 7	3	8.93365	8.82141	8.9702	9.03131	8.93008	8.99956	7.64095	8.60226	8.28856	10.5858	10.5047	10.4754	9.38794	9.46607	9.36481
9748	ENSG00000065613	SLK	STE20 like kinase	10	11.6051	11.5556	11.5815	10.4379	10.3485	10.4052	9.68996	9.75857	9.71723	12.16	11.7607	11.8046	11.0558	11.0179	11.179
399726	ENSG00000204682	CASC10	cancer susceptibility 10	10	6.36006	6.29503	6.26397	6.50428	6.76879	6.96923	6.77089	7.13871	7.37588	9.62082	8.69912	8.84526	7.72397	7.92266	8.17171
2940	ENSG00000174156	GSTA3	glutathione S-transferase alpha 3	6	-0.424282	-0.424282	-0.424282	1.07523	-0.424282	-0.424282	-0.424282	-0.424282	-0.424282	5.93165	3.51963	3.52389	-0.424282	-0.424282	-0.424282
153364	ENSG00000176055	MBLAC2	metallo-beta-lactamase domain containing 2	5	7.30632	7.34042	7.31753	6.34153	6.12209	6.04278	6.7801	7.17077	6.65901	9.0061	8.40301	8.69153	7.19338	6.98567	7.12087
440279	ENSG00000137766	UNC13C	unc-13 homolog C	15	8.96416	8.76451	8.75323	6.35869	6.33892	6.36115	4.44651	4.24998	4.98316	7.03525	9.21924	8.90806	7.10279	7.1712	7.20118
9351	ENSG00000065054	SLC9A3R2	SLC9A3 regulator 2	16	7.84084	7.78018	7.73681	6.88098	6.97976	7.25968	7.51484	6.84305	9.22263	11.2747	9.81689	10.7572	7.28912	7.41412	7.1395
51227	ENSG00000185808	PIGP	phosphatidylinositol glycan anchor biosynthesis class P	21	7.89154	7.80213	7.92949	7.51973	7.76226	7.83558	7.22852	7.20985	7.0884	9.43966	9.05002	9.03542	7.94287	8.07793	8.14696
2897	ENSG00000171189	GRIK1	glutamate ionotropic receptor kainate type subunit 1	21	2.37963	2.24135	2.58345	2.63055	-0.424282	2.14883	-0.424282	-0.424282	0.477548	5.58337	5.39418	6.23015	2.36586	4.19174	3.45668
114783	ENSG00000142235	LMTK3	lemur tyrosine kinase 3	19	3.92945	3.54831	4.35241	4.30824	4.9818	4.79709	2.75489	2.43679	5.00597	6.97726	7.02289	6.99863	6.44476	6.19086	6.08115
152273	ENSG00000154783	FGD5	FYVE, RhoGEF and PH domain containing 5	3	2.67439	2.61605	2.28052	3.02862	3.72551	3.31557	2.36346	1.91173	1.87472	5.01149	6.19834	5.48906	4.97326	4.6896	4.61675
10610	ENSG00000070731	ST6GALNAC2	ST6 N-acetylgalactosaminide alpha-2,6-sialyltransferase 2	17	2.65964	2.25413	1.75892	6.20663	6.02729	6.36899	6.82235	2.24997	3.76913	9.40847	8.37269	9.30423	5.72853	5.35972	5.97256
65267	ENSG00000196632	WNK3	WNK lysine deficient protein kinase 3	X	5.24109	5.16545	5.4661	6.7338	6.75927	6.55355	2.69498	5.23101	5.47343	8.569	8.88362	8.72545	8.66978	8.58652	8.85951
10579	ENSG00000138162	TACC2	transforming acidic coiled-coil containing protein 2	10	7.14428	7.20605	7.19053	6.42689	6.73723	6.47956	6.98943	7.5585	7.66496	10.0013	8.99727	9.24787	8.55308	8.65241	8.48091
168374	ENSG00000146757	ZNF92	zinc finger protein 92	7	8.38445	8.36356	8.35265	7.81849	7.82567	7.81979	7.15266	7.28381	7.21431	9.19891	9.08616	9.3028	9.36679	9.32191	9.57615
283358	ENSG00000139044	B4GALNT3	beta-1,4-N-acetyl-galactosaminyltransferase 3	12	0.895239	0.799922	2.86905	1.79449	2.28067	3.02222	2.92749	3.70985	3.55422	5.77897	6.32001	6.15294	7.6908	7.55525	7.65549
6293	ENSG00000224455	VPS52	VPS52, GARP complex subunit	6	0.557801	0.69068	1.79227	0.906826	1.60532	0.67711	1.52405	2.26211	7.50604	7.8541	7.57711	7.72189	7.60455	6.63785	6.55491
3760	ENSG00000162989	KCNJ3	potassium voltage-gated channel subfamily J member 3	2	4.56085	3.48865	3.82522	5.42514	4.40948	3.62657	2.49304	2.25229	1.24126	5.84249	7.16303	6.38454	4.82453	4.97336	4.59657
NA	NA	NA	NA	NA	4.39072	3.68529	2.75948	3.38891	1.66091	3.65461	1.21943	0.172124	1.31853	6.20243	4.80338	5.32763	3.16729	2.63337	3.58596
2045	ENSG00000135333	EPHA7	EPH receptor A7	6	2.37963	0.799922	2.227	4.20549	3.71002	3.95449	4.87477	7.81291	3.47247	7.8229	10.3804	9.61306	5.28193	5.4052	5.65853
NA	NA	NA	NA	NA	-0.424282	1.78161	1.99874	2.48285	1.80987	-0.424282	2.0022	1.65009	2.11313	5.14583	4.89059	5.4625	2.05842	2.21129	0.963079
2327	ENSG00000094963	FMO2	flavin containing monooxygenase 2	1	-0.424282	-0.424282	-0.424282	1.79448	1.48652	0.98188	1.12097	-0.424282	0.0959818	3.44638	4.77554	5.71635	-0.424282	-0.424282	-0.424282
NA	NA	NA	NA	NA	1.60708	1.48567	1.07029	1.12666	-0.424282	-0.424282	0.692045	0.112885	-0.424282	3.84872	3.77193	3.68047	0.897377	1.60667	2.44855
253738	ENSG00000108001	EBF3	early B-cell factor 3	10	0.895239	-0.424282	-0.424282	-0.424282	-0.424282	-0.424282	-0.424282	0.109321	1.87084	4.14334	3.45058	3.09909	4.3093	4.35511	3.83973
5079	ENSG00000196092	PAX5	paired box 5	9	0.896959	2.51759	1.0421	2.63594	0.862728	2.50922	0.920192	0.502908	0.78297	5.69763	4.89617	5.87631	2.26071	1.55954	1.79173
11117	ENSG00000138080	EMILIN1	elastin microfibril interfacer 1	2	4.78127	4.88866	4.15404	4.20549	3.92063	4.35209	4.4719	4.39844	8.14089	9.38779	8.29556	9.13716	4.90053	4.92246	4.84775
339896	ENSG00000144644	GADL1	glutamate decarboxylase like 1	3	5.28802	5.28129	4.67916	6.61709	6.41517	6.35453	5.29126	5.50171	4.82422	9.10062	7.95843	7.82937	6.75737	7.24599	6.50291
10099	ENSG00000140391	TSPAN3	tetraspanin 3	15	11.3846	11.4203	11.3303	11.0626	11.1162	11.1631	11.8295	11.9874	11.9038	13.5931	13.2208	13.5676	11.6614	11.5788	11.7396
2051	ENSG00000106123	EPHB6	EPH receptor B6	7	0.0326371	0.0835667	-0.424282	0.28595	0.671544	0.98188	2.9039	3.17619	1.58054	6.94459	5.67884	6.54132	1.7565	3.82315	4.75033
375690	ENSG00000282458	WASH5P	WAS protein family homolog 5 pseudogene	19	10.3737	10.1828	10.2469	10.3876	10.4061	10.3703	11.1059	10.9179	10.8744	12.7573	12.4085	12.4096	10.9415	11.0448	10.7503
8705	ENSG00000235155	B3GALT4	beta-1,3-galactosyltransferase 4	6	2.34414	1.7801	1.4979	2.7812	1.71047	2.95021	2.81515	1.96311	2.86821	5.28733	4.8428	5.35887	3.09349	2.82324	2.93162
8705	ENSG00000236802	B3GALT4	beta-1,3-galactosyltransferase 4	6	2.34366	1.77997	1.49746	2.78114	1.71025	2.94982	2.81497	1.96263	2.86781	5.28689	4.84239	5.35861	3.09348	2.82324	2.93146
57699	ENSG00000124772	CPNE5	copine 5	6	2.65964	0.799922	2.86905	2.27225	2.55765	3.40379	2.24745	0.109321	1.5899	5.37044	5.6622	5.2444	3.4313	3.62984	4.31633
8705	ENSG00000226936	B3GALT4	beta-1,3-galactosyltransferase 4	6	2.34282	1.77971	1.49662	2.781	1.70986	2.9493	2.81456	1.96195	2.86707	5.28607	4.843	5.36296	3.09289	2.82285	2.93111
868	ENSG00000114423	CBLB	Cbl proto-oncogene B	3	8.02556	8.08387	8.19001	8.729	8.64714	8.78069	8.26374	8.97586	9.00695	11.599	10.1354	10.9734	8.68855	8.49265	8.56248
121456	ENSG00000227825	SLC9A7P1	solute carrier family 9 member 7 pseudogene 1	12	7.68739	7.87228	7.61959	6.29857	6.80091	6.42447	5.25707	5.81156	4.55059	8.86174	7.73548	8.43446	6.67849	6.49333	6.57898
1628	ENSG00000105516	DBP	D-box binding PAR bZIP transcription factor	19	5.85254	5.57968	5.70912	6.03381	6.03841	5.87888	4.31698	4.73183	4.20592	7.80758	7.44198	7.49212	6.0654	6.57109	6.03376
186	ENSG00000180772	AGTR2	angiotensin II receptor type 2	X	-0.424282	-0.424282	-0.424282	-0.424282	-0.424282	-0.424282	-0.424282	-0.424282	-0.424282	2.39475	3.22733	2.72528	-0.424282	-0.424282	-0.424282
81033	ENSG00000173826	KCNH6	potassium voltage-gated channel subfamily H member 6	17	1.57912	1.47519	2.24134	3.37122	2.59418	3.96181	1.60186	1.62568	1.60567	4.74817	7.52841	5.77773	4.4077	4.58973	3.3436
3158	ENSG00000134240	HMGCS2	3-hydroxy-3-methylglutaryl-CoA synthase 2	1	-0.424282	-0.424282	-0.424282	-0.424282	0.826732	-0.424282	-0.424282	-0.424282	-0.424282	4.04814	5.6916	3.09909	0.8069	-0.424282	0.722507
3597	ENSG00000131724	IL13RA1	interleukin 13 receptor subunit alpha 1	X	10.8902	11.0391	11.0128	10.9221	10.8583	10.9298	10.201	10.61	10.3593	12.9615	12.0942	12.4777	11.7538	11.6681	11.8751
NA	NA	NA	NA	NA	5.18676	5.314	5.96417	5.93947	5.38961	5.8411	4.04195	2.954	3.47247	7.05144	7.58568	7.38136	7.28778	7.05929	7.23147
883	ENSG00000171097	KYAT1	kynurenine aminotransferase 1	9	6.70616	6.73199	6.98538	8.45985	8.59784	8.48138	8.1001	7.02103	7.71496	10.5769	9.8005	10.3339	7.16337	7.09376	7.03388
91703	ENSG00000132744	ACY3	aminoacylase 3	11	-0.424282	1.45249	-0.424282	1.07523	-0.424282	-0.424282	2.41151	0.109321	-0.424282	4.04814	6.24746	4.91091	-0.424282	2.01146	0.722507
2581	ENSG00000054983	GALC	galactosylceramidase	14	9.41214	9.33418	9.48158	8.61766	8.51519	8.58463	8.95593	9.40699	9.29703	11.2315	10.5524	10.8511	9.70617	9.65602	9.79774
8788	ENSG00000185559	DLK1	delta like non-canonical Notch ligand 1	14	-0.424282	-0.424282	-0.424282	-0.424282	-0.424282	-0.424282	-0.424282	-0.424282	-0.424282	4.61128	4.93187	6.0922	2.95882	0.880313	0.722507
9625	ENSG00000181409	AATK	apoptosis associated tyrosine kinase	17	4.29978	3.77511	3.79353	3.97504	4.54666	4.51615	3.4267	4.52922	4.46608	6.38865	6.91191	6.57903	4.69216	4.27574	4.48937
27324	ENSG00000103460	TOX3	TOX high mobility group box family member 3	16	-0.424282	-0.424282	-0.424282	1.07523	-0.424282	-0.424282	-0.424282	0.109321	4.23809	4.04815	5.91415	5.54562	5.7542	5.79503	5.40489
84942	ENSG00000177082	WDR73	WD repeat domain 73	15	9.17664	9.18384	9.11283	8.82618	8.71451	8.62124	8.60575	8.92653	8.78065	10.208	10.4983	10.3116	9.31251	9.41599	9.30618
387496	ENSG00000122035	RASL11A	RAS like family 11 member A	13	5.96274	6.21997	6.55443	4.40463	3.93561	4.19779	3.73695	3.83265	4.45663	7.56586	6.07405	6.66976	6.05483	5.84903	5.93691
54221	ENSG00000172554	SNTG2	syntrophin gamma 2	2	-0.424282	0.800128	-0.424282	1.85544	1.48652	0.995035	1.12097	0.109321	1.73726	3.94622	4.42903	5.35353	4.14419	4.59199	4.23815
338811	ENSG00000198673	FAM19A2	family with sequence similarity 19 member A2, C-C motif chemokine like	12	3.27245	3.41997	3.99073	4.30824	4.83357	4.45389	3.11412	3.23519	3.23984	6.31712	6.22539	6.28546	5.18118	5.0231	5.13856
4524	ENSG00000177000	MTHFR	methylenetetrahydrofolate reductase	1	7.9472	8.17	8.22632	8.32243	8.24518	8.28387	8.29252	8.8751	8.52638	10.1111	10.4926	10.234	8.81585	8.90085	8.74289
11236	ENSG00000170881	RNF139	ring finger protein 139	8	9.5611	9.61368	9.67862	9.15136	9.05373	8.89318	8.96331	9.763	9.38853	11.0374	10.843	11.1893	9.62034	9.67988	9.90806
115207	ENSG00000178695	KCTD12	potassium channel tetramerization domain containing 12	13	8.64317	8.49675	8.62345	8.26285	8.16834	8.23277	7.25613	7.67375	8.50184	10.0441	9.69261	10.6802	7.04767	6.56931	6.53976
8395	ENSG00000107242	PIP5K1B	phosphatidylinositol-4-phosphate 5-kinase type 1 beta	9	0.895239	0.799922	-0.424282	1.79448	1.48652	2.50195	2.15784	0.109321	1.2407	3.83654	5.89624	4.95706	5.48966	5.07091	4.8483
5577	ENSG00000005249	PRKAR2B	protein kinase cAMP-dependent type II regulatory subunit beta	7	7.701	7.37545	7.37568	6.38919	6.63629	6.37754	6.482	7.23354	5.52503	8.63643	9.16191	8.40978	7.71858	7.61291	7.83772
204962	ENSG00000137968	SLC44A5	solute carrier family 44 member 5	1	4.66968	4.17808	4.36311	7.5007	7.67843	7.72731	4.14145	6.3799	4.96291	8.82679	9.96671	9.11745	7.78785	7.69056	7.75382
163227	ENSG00000197020	ZNF100	zinc finger protein 100	19	8.06136	8.16806	8.03972	7.36164	7.3937	7.14947	6.61732	7.0578	6.28592	8.96535	8.63929	8.77441	8.83134	8.76022	8.75832
5272	ENSG00000170542	SERPINB9	serpin family B member 9	6	8.57674	8.41832	8.48217	8.67345	8.84577	8.74325	7.27419	7.79522	6.24627	11.0866	9.97045	10.3972	10.4688	10.2244	10.4593
349136	ENSG00000187260	WDR86	WD repeat domain 86	7	3.27676	2.75577	1.75722	3.54338	4.27805	3.57166	3.41003	4.96401	3.56829	5.69636	8.03646	7.30042	4.90613	4.70377	4.55096
150368	ENSG00000177096	FAM109B	family with sequence similarity 109 member B	22	1.57271	2.94781	1.75252	2.63055	3.32212	3.83525	3.91096	3.1292	5.70584	6.82764	6.73522	7.30556	5.08258	4.56998	5.24198
116966	ENSG00000150627	WDR17	WD repeat domain 17	4	6.96317	7.1425	6.98563	6.84413	6.97903	6.814	5.91944	6.64966	5.55564	8.86339	8.34042	9.30998	6.13606	6.29677	6.07767
29068	ENSG00000196323	ZBTB44	zinc finger and BTB domain containing 44	11	10.4125	10.4935	10.4507	9.99159	9.9135	9.89648	9.48798	9.54137	9.17092	11.2542	11.3629	11.3987	11.4664	11.5198	11.5071
11201	ENSG00000101751	POLI	DNA polymerase iota	18	8.38883	8.44231	8.4436	8.86011	8.9479	9.10575	8.51407	8.84135	8.47054	10.4725	10.4613	10.3791	8.65314	8.90915	8.73367
8643	ENSG00000117425	PTCH2	patched 2	1	9.53965	9.57653	9.52779	9.52117	9.50752	9.34723	2.0623	1.90566	2.91465	10.4003	10.3753	10.6088	10.1857	9.62889	9.65311
260293	ENSG00000186377	CYP4X1	cytochrome P450 family 4 subfamily X member 1	1	-0.424282	-0.424282	-0.424282	-0.424282	-0.424282	0.98188	1.12097	0.109321	0.779015	2.9099	4.55281	3.64161	1.46136	-0.424282	-0.424282
7148	ENSG00000168477	TNXB	tenascin XB	6	0.381526	2.33255	1.04078	0.533721	3.641	1.82133	0.468301	0.69106	0.0614736	6.66221	5.37887	5.82296	3.29177	1.67674	1.59196
79953	ENSG00000101463	SYNDIG1	synapse differentiation inducing 1	20	-0.424282	-0.424282	-0.424282	1.07523	-0.424282	-0.424282	0.0442581	-0.424282	-0.424282	3.83654	5.87616	6.17263	2.52767	3.2494	2.99709
57335	ENSG00000255104	ZNF286A	zinc finger protein 286A	17	1.57271	-0.424282	2.9334	2.13024	2.44336	-0.424282	-0.424282	1.18953	-0.424282	4.81953	4.72444	5.37018	2.83514	4.271	3.63574
26974	ENSG00000267508	ZNF285	zinc finger protein 285	19	5.54719	5.47994	6.09512	6.43188	6.1773	6.33949	6.24711	6.97936	5.997	8.48401	8.35045	8.73222	7.52264	7.36356	7.55168
28	ENSG00000175164	ABO	ABO, alpha 1-3-N-acetylgalactosaminyltransferase and alpha 1-3-galactosyltransferase	9	3.96822	3.70684	3.12574	5.04721	4.5049	5.19329	4.74562	4.69944	4.35672	6.50307	7.87178	6.87693	6.34409	6.36256	6.28807
145226	ENSG00000139988	RDH12	retinol dehydrogenase 12 (all-trans/9-cis/11-cis)	14	1.57271	1.90018	1.04078	1.79448	-0.424282	0.98188	0.0442581	0.497976	2.05411	4.58846	4.2893	4.86323	1.90994	2.63762	0.722507
684	ENSG00000130303	BST2	bone marrow stromal cell antigen 2	19	2.65964	2.51707	1.75252	6.88098	6.51174	6.59502	7.37273	3.51318	10.74	12.0134	11.9606	12.073	8.58633	8.12422	8.4058
2875	ENSG00000167701	GPT	glutamic--pyruvic transaminase	8	3.57196	4.22262	4.68233	4.30824	4.78269	4.73181	4.57934	4.48693	3.96625	6.69252	7.04018	6.71953	3.55972	4.56998	3.74555
9378	ENSG00000179915	NRXN1	neurexin 1	2	-0.424282	0.799922	1.04078	1.07523	1.48652	-0.424282	0.398137	0.809891	1.42637	4.04928	4.01587	6.65139	1.46136	0.880313	1.3667
5742	ENSG00000095303	PTGS1	prostaglandin-endoperoxide synthase 1	9	4.12647	4.14354	4.35241	5.42501	4.88469	5.6061	5.0593	3.78158	6.10219	7.74915	7.71411	9.09392	4.57548	3.79618	4.16487
163059	ENSG00000197647	ZNF433	zinc finger protein 433	19	6.73624	7.01315	7.05506	6.85148	6.34605	6.29258	5.1462	5.02602	4.48142	7.77716	8.25241	7.97269	6.55962	7.05932	6.74054
83857	ENSG00000133687	TMTC1	transmembrane and tetratricopeptide repeat containing 1	12	2.38466	3.44336	2.23669	3.98557	3.46855	3.43056	2.63689	2.34521	3.63639	7.28297	6.19664	6.57548	5.49214	5.31796	5.8113
2903	ENSG00000183454	GRIN2A	glutamate ionotropic receptor NMDA type subunit 2A	16	0.899245	2.24135	1.75252	3.54102	2.98994	3.22558	3.4267	2.68147	4.26224	6.3374	10.3668	7.93801	5.90678	6.00648	6.02212
115749	ENSG00000185306	C12orf56	chromosome 12 open reading frame 56	12	0.961789	-0.424282	1.06182	2.39523	2.82015	3.32481	0.414129	0.955778	3.45703	6.70403	6.17093	6.15146	3.64264	2.95748	3.8095
55196	ENSG00000174718	KIAA1551	KIAA1551	12	8.68285	8.67954	8.69828	9.0175	8.79778	8.85537	8.02607	8.54668	8.64402	10.1525	10.5468	10.2974	10.203	10.2605	10.2575
7044	ENSG00000143768	LEFTY2	left-right determination factor 2	1	-0.424282	-0.424282	-0.424282	-0.424282	-0.424282	-0.424282	-0.424282	-0.424282	-0.424282	4.6552	4.26997	5.69366	2.75929	2.0546	3.41933
283848	ENSG00000172824	CES4A	carboxylesterase 4A	16	3.09925	3.69513	3.88608	5.7401	5.85534	6.12883	4.95872	4.15133	5.63306	8.04204	7.45065	7.6319	4.86927	4.84797	4.32039
339327	ENSG00000281526	ZNF546	zinc finger protein 546	19	5.32262	5.05694	5.16503	5.98503	5.77419	6.20618	4.34029	5.08016	4.66714	7.76252	7.35396	7.5917	6.35335	6.43561	6.08209
339327	ENSG00000187187	ZNF546	zinc finger protein 546	19	5.32321	5.05745	5.15852	5.98545	5.77204	6.20676	4.34085	5.08079	4.66712	7.76086	7.35455	7.59125	6.3536	6.43567	6.08212
22859	ENSG00000072071	ADGRL1	adhesion G protein-coupled receptor L1	19	7.55471	7.59939	7.69536	8.91947	8.7911	8.80071	8.66711	8.46483	9.35591	10.9935	10.3064	10.8767	8.3713	8.57744	8.26337
1050	ENSG00000245848	CEBPA	CCAAT/enhancer binding protein alpha	19	2.03187	0.799922	2.227	2.63055	2.78992	0.98188	3.4267	2.24712	2.39927	5.44708	8.29556	6.85976	6.41111	6.25435	6.43804
57475	ENSG00000054690	PLEKHH1	pleckstrin homology, MyTH4 and FERM domain containing H1	14	6.55477	6.77278	6.63664	7.13857	7.43498	7.0874	8.52555	9.02672	7.70227	10.0263	10.9909	10.5919	9.18044	9.35404	9.15612
202559	ENSG00000112232	KHDRBS2	KH RNA binding domain containing, signal transduction associated 2	6	-0.424282	-0.424282	-0.424282	-0.424282	0.847042	-0.424282	0.0442581	-0.424282	0.477548	4.09713	6.19642	5.28115	-0.424282	0.923869	0.75223
27098	ENSG00000079101	CLUL1	clusterin like 1	18	4.39495	4.93636	4.04359	5.82417	5.95864	5.94354	5.05053	4.0142	4.76133	7.44199	7.38705	7.56591	4.56453	5.0854	4.30362
4072	ENSG00000119888	EPCAM	epithelial cell adhesion molecule	2	5.84788	5.60121	5.66124	5.82225	5.52348	5.41286	7.16133	8.02726	8.30782	9.26615	11.3033	10.7934	12.0099	11.9625	12.0776
563	ENSG00000160862	AZGP1	alpha-2-glycoprotein 1, zinc-binding	7	-0.424282	-0.424282	-0.424282	1.07523	1.93756	3.40379	3.46456	-0.424282	0.0959818	4.67639	6.26126	6.13298	0.8069	0.880313	-0.424282
3356	ENSG00000102468	HTR2A	5-hydroxytryptamine receptor 2A	13	2.03269	0.800466	2.22788	2.2842	2.79331	1.68026	1.13002	2.24971	1.42584	5.59423	6.2302	5.04516	2.78162	3.80124	3.30803
78989	ENSG00000118004	COLEC11	collectin subfamily member 11	2	1.40145	2.80551	1.76175	1.62158	2.20311	1.94714	1.70176	0.386347	0.627948	5.71172	4.41576	4.04962	4.89167	4.2819	4.49026
8366	ENSG00000278705	HIST1H4B	histone cluster 1 H4 family member b	6	12.0608	12.0856	12.0482	9.42416	9.44077	9.4724	-0.424282	-0.424282	-0.424282	9.62052	10.1678	10.1819	10.1831	10.2251	10.4748
8532	ENSG00000109625	CPZ	carboxypeptidase Z	4	0.895239	0.799922	-0.424282	3.54102	-0.424282	3.46806	3.75562	4.17694	4.24713	6.21183	7.76647	7.86469	2.80251	2.82081	2.92067
56670	ENSG00000198829	SUCNR1	succinate receptor 1	3	-0.424282	0.799922	1.75252	2.27225	2.28067	1.68026	0.0442581	-0.424282	-0.424282	4.23264	4.10449	7.07386	2.25162	2.87157	2.12584
721	ENSG00000228267	C4B	complement C4B (Chido blood group)	6	1.6215	0.428313	2.44374	1.06666	2.00447	2.86263	1.84655	1.19208	1.12633	7.50676	7.75705	8.43081	1.74331	5.14005	3.28182
26249	ENSG00000146021	KLHL3	kelch like family member 3	5	5.05746	5.45443	4.9108	5.94664	5.66187	5.46135	7.44829	6.67278	7.21899	8.94913	8.77883	9.68508	7.78569	8.08378	7.77173
6293	ENSG00000236014	VPS52	VPS52, GARP complex subunit	6	0.548914	0.665473	1.79601	0.90604	1.60777	0.67711	1.52616	2.26286	7.59184	7.77906	7.44928	7.63883	7.38488	6.38741	6.73767
79852	ENSG00000105131	EPHX3	epoxide hydrolase 3	19	2.03187	1.90018	1.75252	2.63055	2.28067	1.68026	1.29917	-0.424282	1.2407	5.01528	5.37487	5.71634	3.4313	3.40671	4.0902
3481	ENSG00000167244	IGF2	insulin like growth factor 2	11	3.42996	4.16129	4.44223	7.18092	7.04862	6.81583	5.49398	0.80384	5.03474	8.54785	10.9045	9.97172	7.71168	7.37656	7.35417
203328	ENSG00000157303	SUSD3	sushi domain containing 3	9	3.57196	3.77511	2.86905	4.20549	3.46333	4.51615	2.41151	1.27069	3.24518	5.74901	7.27728	6.74606	3.13408	2.63762	4.0902
1460	ENSG00000232960	CSNK2B	casein kinase 2 beta	6	2.87561	3.25116	1.91397	2.50015	3.26742	2.86742	8.16332	4.0734	3.59508	8.42379	8.53778	8.51097	8.40068	8.32433	8.42125
5789	ENSG00000153707	PTPRD	protein tyrosine phosphatase, receptor type D	9	5.91632	6.36473	6.26196	8.18139	8.11316	7.96166	9.4679	10.0349	7.35263	11.9183	11.0116	11.9054	6.77019	7.082	7.14436
5789	ENSG00000282932	PTPRD	protein tyrosine phosphatase, receptor type D	9	5.91578	6.36444	6.26594	8.1798	8.11313	7.96032	9.468	10.0346	7.35093	11.9184	11.0115	11.9048	6.77154	7.08229	7.15308
5446	ENSG00000105852	PON3	paraoxonase 3	7	-0.424282	-0.424282	1.04078	2.50407	2.30327	2.40931	1.60897	0.497976	0.823261	5.06476	4.71428	4.76287	4.02228	3.88977	3.29247
NA	NA	NA	NA	NA	-0.424282	-0.424282	-0.424282	-0.424282	-0.424282	-0.424282	-0.424282	-0.424282	-0.424282	3.51853	3.99031	3.66676	-0.424282	0.386032	0.269241
NA	NA	NA	NA	NA	-0.424282	-0.424282	-0.424282	-0.424282	-0.424282	-0.424282	-0.424282	-0.424282	-0.424282	3.52015	3.99068	3.66724	-0.424282	0.386032	0.269241
27120	ENSG00000104901	DKKL1	dickkopf like acrosomal protein 1	19	1.57271	3.27908	2.58345	2.27225	-0.424282	2.50195	2.24745	1.90566	1.99314	4.61128	4.89434	4.95706	2.75929	2.87157	3.29184
123872	ENSG00000154099	DNAAF1	dynein axonemal assembly factor 1	16	4.45907	4.50604	4.13196	4.78948	5.01127	4.69022	2.05326	3.06497	2.99737	6.12669	8.22206	6.39907	5.85465	6.27209	5.6158
653689	ENSG00000278695	GSTT2B	glutathione S-transferase theta 2B (gene/pseudogene)	22	-0.424282	-0.424282	-0.424282	-0.424282	-0.424282	-0.424282	-0.424282	-0.424282	-0.424282	4.98807	5.69169	6.16664	1.88823	3.41511	2.60063
284948	ENSG00000152292	SH2D6	SH2 domain containing 6	2	3.33386	3.16005	3.68635	4.34447	4.10567	4.22079	3.43516	2.7902	3.56303	5.93169	6.258	6.19822	4.74642	5.08932	4.72491
151742	ENSG00000163590	PPM1L	protein phosphatase, Mg2+/Mn2+ dependent 1L	3	4.84086	4.89233	4.68489	6.11236	6.46581	6.44093	5.51385	6.27926	6.44928	7.5606	8.81743	8.69212	8.62457	8.5372	8.64941
23498	ENSG00000162882	HAAO	3-hydroxyanthranilate 3,4-dioxygenase	2	4.03132	4.14354	4.15404	5.06305	4.60522	5.1367	3.79687	3.51318	2.91465	5.89055	7.92882	7.13537	5.52155	5.20551	5.65636
387787	ENSG00000175536	LIPT2	lipoyl(octanoyl) transferase 2 (putative)	11	5.66979	6.13855	5.73418	3.70065	3.59194	3.83525	4.27288	4.77748	4.8366	7.15911	7.14774	6.51876	4.8001	4.86937	5.27606
9852	ENSG00000178567	EPM2AIP1	EPM2A interacting protein 1	3	10.1449	10.1933	10.2691	9.72091	9.6982	9.63127	9.69453	9.68641	9.68299	11.4113	11.0244	11.2132	9.577	9.57412	9.69648
540	ENSG00000123191	ATP7B	ATPase copper transporting beta	13	6.28936	6.41018	6.18617	7.20146	7.0336	7.41563	6.0627	8.23495	7.4991	9.30835	10.0033	9.60345	8.15822	8.33037	8.21378
153020	ENSG00000138670	RASGEF1B	RasGEF domain family member 1B	4	4.32035	4.51226	3.95724	5.81392	5.90257	6.25288	7.28197	8.68449	5.63708	9.9346	9.39414	9.95015	6.32084	6.16856	6.12779
NA	NA	NA	NA	NA	6.99389	5.7547	6.71779	8.05465	8.09543	8.04722	1.8852	2.67687	2.00358	9.41238	8.76965	9.23772	8.70959	8.62707	8.69796
23321	ENSG00000109654	TRIM2	tripartite motif containing 2	4	9.97726	9.94676	9.99873	9.52002	9.56187	9.54969	8.42482	8.17767	9.22827	10.8289	11.3367	11.2726	11.0426	11.1425	11.0899
4665	ENSG00000166886	NAB2	NGFI-A binding protein 2	12	8.92329	8.99975	8.94867	9.02883	9.01123	8.99405	9.08528	8.80408	8.60259	11.0572	10.197	10.7177	8.71403	8.62559	8.72679
79788	ENSG00000197497	ZNF665	zinc finger protein 665	19	4.60541	4.27577	4.49409	5.67694	6.30562	5.72041	4.4835	4.09737	3.41379	7.39671	7.69516	7.57799	7.34963	7.46382	7.14501
282996	ENSG00000203867	RBM20	RNA binding motif protein 20	10	2.52013	1.45249	1.54832	3.84626	2.67098	3.33561	2.64565	4.93737	3.66963	6.73383	7.91733	6.52434	5.63336	5.61862	5.85594
392636	ENSG00000187546	AGMO	alkylglycerol monooxygenase	7	1.57432	1.9386	1.76417	-0.424282	3.48747	2.55135	3.46678	2.6837	1.24511	6.32468	5.71995	5.61166	4.71364	4.44615	4.13017
132625	ENSG00000179059	ZFP42	ZFP42 zinc finger protein	4	4.36888	4.31024	3.85187	5.33533	5.21763	5.57615	3.05992	3.03991	3.21007	8.70656	7.09188	6.50827	9.88915	9.72202	9.97971
3344	ENSG00000170802	FOXN2	forkhead box N2	2	8.73284	8.93276	9.00134	8.08616	8.12648	8.0968	6.593	6.7115	6.66362	9.92861	9.16585	9.29147	9.28859	9.36453	9.39455
90673	ENSG00000235194	PPP1R3E	protein phosphatase 1 regulatory subunit 3E	14	7.29489	7.30985	7.17595	6.77513	6.51948	6.75584	7.51191	6.65409	6.71243	9.01294	8.70901	8.74092	6.20523	6.05704	6.41569
161394	ENSG00000100583	SAMD15	sterile alpha motif domain containing 15	14	6.2183	6.2388	6.37229	4.68167	4.55969	4.87727	4.64894	5.6897	5.77159	6.95215	8.22748	7.31583	5.97018	5.721	5.51021
1460	ENSG00000204435	CSNK2B	casein kinase 2 beta	6	2.87612	3.24573	1.91576	2.49486	3.26809	3.25301	8.15613	4.11166	3.59729	8.42757	8.53771	8.49792	8.40083	8.30202	8.41301
NA	NA	NA	NA	NA	4.10037	4.01697	4.05319	5.24218	3.84595	4.83602	4.71543	4.45367	4.01859	7.06531	7.4217	7.10885	5.52883	5.09394	5.18016
5443	ENSG00000115138	POMC	proopiomelanocortin	2	-0.424282	-0.424282	-0.424282	-0.424282	-0.424282	-0.424282	0.0442581	0.497976	2.10589	2.6752	4.60019	4.53841	0.8069	1.55402	-0.424282
8360	ENSG00000277157	HIST1H4D	histone cluster 1 H4 family member d	6	11.733	11.6254	11.7119	9.53713	9.3791	9.4724	0.68081	0.80384	0.0959818	9.63097	10.1951	10.3663	9.96573	10.0154	10.3115
8367	ENSG00000276966	HIST1H4E	histone cluster 1 H4 family member e	6	12.6855	12.6014	12.6495	10.5858	10.6401	10.6356	1.60063	2.52303	3.3858	11.4578	11.5282	11.6397	10.8732	10.9218	11.0417
221458	ENSG00000164627	KIF6	kinesin family member 6	6	4.31719	4.61714	4.81324	5.0828	4.89867	4.74468	3.93824	4.82016	3.65849	6.7381	6.85604	6.73201	6.33032	6.60342	6.09612
23418	ENSG00000134376	CRB1	crumbs 1, cell polarity complex component	1	4.45471	4.06016	4.04368	2.63063	4.19173	3.7187	1.7453	2.4409	2.10589	5.15962	6.2475	7.45853	3.43549	2.64542	3.00012
338761	ENSG00000186897	C1QL4	complement C1q like 4	12	7.96188	8.00933	8.12369	7.41765	7.66051	7.50406	5.35977	5.00429	3.74038	8.61997	8.62542	9.97171	2.52767	2.63762	2.12584
55251	ENSG00000280663	PCMTD2	protein-L-isoaspartate (D-aspartate) O-methyltransferase domain containing 2	20	5.85093	6.79531	6.58156	7.63194	6.82112	7.23216	6.88646	7.28607	6.68394	8.68192	8.94795	9.01368	5.77994	6.25064	6.10289
643596	ENSG00000233198	RNF224	ring finger protein 224	9	3.09562	3.12294	3.49086	3.70065	2.78992	3.83525	4.29407	3.1292	3.90524	5.80831	7.78246	6.21123	4.07151	4.10255	3.41933
150590	ENSG00000273045	C2orf15	chromosome 2 open reading frame 15	2	3.72393	3.54884	3.58706	4.44414	3.56327	3.78172	4.71057	5.6296	4.53197	6.49805	7.50687	7.34334	6.20074	6.00329	5.87292
9058	ENSG00000007216	SLC13A2	solute carrier family 13 member 2	17	-0.424282	-0.424282	-0.424282	-0.424282	-0.424282	-0.424282	0.39736	-0.424282	-0.424282	2.6752	4.93187	1.87933	1.46136	1.55402	1.79066
4795	ENSG00000235125	NFKBIL1	NFKB inhibitor like 1	6	-0.424282	-0.424282	-0.424282	-0.424282	0.0489758	-0.424282	-0.1726	-0.221979	8.50808	7.93456	7.18692	7.64141	4.98859	4.84973	6.32913
2170	ENSG00000121769	FABP3	fatty acid binding protein 3	1	3.70122	3.54831	4.25663	4.57874	4.48174	4.91939	4.95676	4.48693	4.8848	6.52586	8.84292	8.27509	5.67121	5.61324	5.6059
80173	ENSG00000096872	IFT74	intraflagellar transport 74	9	8.51781	8.55297	8.52608	7.85337	7.62527	7.71589	7.05764	7.65559	7.7137	9.1535	9.38497	9.21018	8.46942	8.44428	8.40004
400793	ENSG00000239887	C1orf226	chromosome 1 open reading frame 226	1	3.64021	4.05987	4.60665	6.50188	6.62324	6.0955	5.38242	3.87878	7.35903	9.66124	8.44982	8.91411	6.1506	6.4117	6.11585
142679	ENSG00000162999	DUSP19	dual specificity phosphatase 19	2	5.97442	6.11053	6.00922	6.71755	6.72908	6.65625	4.63662	3.79315	4.0929	8.31724	7.84238	7.97501	7.16488	7.23081	6.90558
401145	ENSG00000184305	CCSER1	coiled-coil serine rich protein 1	4	4.21572	3.77511	4.52678	4.82268	4.78057	5.08536	3.15011	3.42634	3.3858	6.50808	9.32062	8.02724	6.35911	6.55673	6.45302
51233	ENSG00000189269	DRICH1	aspartate rich 1	22	-0.424282	1.90018	-0.424282	1.07523	1.48652	-0.424282	-0.424282	2.02868	0.779015	4.23265	4.40055	3.93744	3.55972	2.35825	2.39764
55151	ENSG00000095209	TMEM38B	transmembrane protein 38B	9	8.72906	8.82285	8.79534	8.17041	8.15186	8.3516	7.11149	7.19136	7.23113	9.9714	9.33428	9.45318	8.53075	8.58308	8.54511
525	ENSG00000116039	ATP6V1B1	ATPase H+ transporting V1 subunit B1	2	2.65964	2.51707	3.31181	2.27225	1.48652	1.68026	0.917608	2.82414	3.03344	4.14334	6.73522	8.01638	1.46136	-0.424282	0.722507
27237	ENSG00000130762	ARHGEF16	Rho guanine nucleotide exchange factor 16	1	6.6432	6.31131	6.57317	6.45785	6.84428	6.59502	8.17908	6.93243	7.24351	9.40949	9.24065	9.40196	8.61617	8.74521	8.44003
4621	ENSG00000109063	MYH3	myosin heavy chain 3	17	5.14997	5.20058	5.28932	4.38002	4.41192	4.55236	3.38864	3.47925	4.0382	6.13276	6.22163	6.02878	5.68673	5.54281	5.11402
79800	ENSG00000138380	CARF	calcium responsive transcription factor	2	6.61355	6.67235	6.66504	7.83822	7.66483	7.6358	7.27299	7.64198	7.09987	9.54031	9.0821	9.25738	6.92825	6.95976	6.6759
168090	ENSG00000112539	C6orf118	chromosome 6 open reading frame 118	6	0.895239	-0.424282	1.04078	1.07523	-0.424282	0.98188	2.24745	1.27069	1.87084	4.67639	7.28455	5.16797	0.8069	2.01146	2.62626
55867	ENSG00000168065	SLC22A11	solute carrier family 22 member 11	11	2.66132	2.27976	2.60378	4.00397	1.96514	1.69983	2.50508	1.46635	2.40222	5.08347	6.50098	4.76541	4.13471	3.60428	4.14861
357	ENSG00000146950	SHROOM2	shroom family member 2	X	5.63785	5.84563	5.54441	7.60086	7.28579	7.18849	8.42455	6.47236	8.31517	10.4523	9.71834	10.0629	9.43183	9.54251	9.38872
10161	ENSG00000139679	LPAR6	lysophosphatidic acid receptor 6	13	5.4857	5.58813	5.24439	6.94347	6.95936	6.77101	6.46718	6.73293	5.74831	7.98217	9.0035	8.62667	7.51237	7.19726	7.40053
93550	ENSG00000172671	ZFAND4	zinc finger AN1-type containing 4	10	7.53757	7.50179	7.51705	7.00927	7.05044	7.29552	5.52502	6.30714	5.81043	8.5141	8.3377	8.41838	7.43784	7.50278	7.53984
286749	ENSG00000068781	STON1-GTF2A1L	STON1-GTF2A1L readthrough	2	1.6415	1.47915	1.95671	3.3865	0.826732	-0.424282	-0.345202	-0.424282	1.74404	6.15859	3.82741	5.33186	-0.424282	2.61188	-0.424282
730101	ENSG00000216775	LOC730101	uncharacterized LOC730101	6	9.96671	9.87005	9.8627	8.41451	8.27278	8.30187	9.21659	7.36486	6.77864	10.9854	10.199	10.616	8.52473	8.45667	8.58305
79925	ENSG00000152582	SPEF2	sperm flagellar 2	5	8.00038	7.78206	7.96542	7.83373	7.69237	7.83148	6.15771	7.33589	6.57561	8.76823	10.3358	9.57249	6.70826	6.95311	6.62526
NA	NA	NA	NA	NA	0.895239	-0.424282	-0.424282	-0.424282	-0.424282	-0.424282	-0.424282	-0.424282	-0.424282	5.33054	4.2893	4.59789	1.46136	-0.424282	-0.424282
25759	ENSG00000129946	SHC2	SHC adaptor protein 2	19	-0.424282	-0.424282	-0.424282	6.04689	6.28317	6.28955	5.28768	5.58808	6.29882	7.36076	9.06392	8.66745	6.88559	6.66586	6.45302
9668	ENSG00000256087	ZNF432	zinc finger protein 432	19	8.04066	8.04142	7.86151	8.00503	7.77496	8.00713	7.65391	7.9746	7.49829	9.35862	9.4509	9.37421	8.67238	8.85178	8.71584
5624	ENSG00000115718	PROC	protein C, inactivator of coagulation factors Va and VIIIa	2	3.70122	2.94781	2.227	-0.424282	1.93756	1.68026	1.12097	1.62283	2.64296	6.2757	5.31932	4.91091	2.25162	2.87157	2.9971
5662	ENSG00000059915	PSD	pleckstrin and Sec7 domain containing	10	4.3792	4.21341	4.2733	5.14509	5.20468	5.4114	5.52823	5.88419	5.36097	7.63276	7.14065	7.55934	5.85194	6.18098	6.01171
79047	ENSG00000153885	KCTD15	potassium channel tetramerization domain containing 15	19	4.03132	4.36885	4.68232	5.17606	5.35244	5.03213	5.18935	0.803839	6.82054	8.78775	8.60814	8.90964	9.0194	8.94763	8.89964
266722	ENSG00000185352	HS6ST3	heparan sulfate 6-O-sulfotransferase 3	13	-0.424282	-0.424282	-0.424282	1.09925	0.846943	-0.424282	1.51163	1.27986	0.779015	3.11171	6.625	4.42732	1.90994	-0.424282	2.39764
388536	ENSG00000197863	ZNF790	zinc finger protein 790	19	7.11502	6.80126	6.98823	6.95803	7.05092	7.03537	5.58583	6.0512	5.05519	8.46588	8.29753	8.31058	7.34918	7.18355	7.48631
NA	NA	NA	NA	NA	1.57271	-0.424282	-0.424282	-0.424282	0.826732	-0.424282	-0.424282	-0.424282	-0.424282	2.05056	3.81427	2.4944	-0.424282	-0.424282	-0.424282
7903	ENSG00000113532	ST8SIA4	ST8 alpha-N-acetyl-neuraminide alpha-2,8-sialyltransferase 4	5	5.02932	5.61481	5.23604	6.02913	5.93261	6.29154	4.07418	3.83068	3.30971	6.39877	9.38597	8.91942	5.44208	4.97867	4.71501
57523	ENSG00000205978	NYNRIN	NYN domain and retroviral integrase containing	14	5.70104	5.74207	5.46092	8.09337	8.05016	7.82677	5.25564	1.27069	5.34148	9.55076	9.68714	10.2119	7.58158	7.6991	7.62936
10919	ENSG00000227333	EHMT2	euchromatic histone lysine methyltransferase 2	6	2.8247	3.2315	2.24898	3.58811	3.30886	3.16534	3.60248	3.79554	3.7646	7.69011	7.49865	7.94191	6.17339	6.54363	6.28097
64218	ENSG00000196189	SEMA4A	semaphorin 4A	1	4.03132	3.12294	2.227	4.30824	4.26734	4.16694	2.0623	2.75455	2.30795	5.86528	6.96977	6.07137	5.2442	5.54717	5.40489
128344	ENSG00000173947	PIFO	primary cilia formation	1	3.09562	-0.424282	-0.424282	5.42501	5.35244	5.28058	4.25138	4.25462	5.44156	7.15911	9.49212	8.01092	5.28193	4.50185	4.89239
26034	ENSG00000074706	IPCEF1	interaction protein for cytohesin exchange factors 1	6	2.39285	1.90458	3.49935	1.79714	2.28613	3.24106	1.77642	2.67041	1.61487	4.39865	6.68186	4.8853	3.60058	3.27996	3.56495
196410	ENSG00000170439	METTL7B	methyltransferase like 7B	12	1.57271	1.45249	1.04078	2.27225	1.93756	0.98188	5.04687	3.8829	2.30795	5.62254	7.36905	6.89575	3.4313	2.87157	3.41933
84440	ENSG00000131242	RAB11FIP4	RAB11 family interacting protein 4	17	5.93761	5.85222	5.95867	5.57183	5.10404	5.94015	4.22915	7.09844	6.43805	8.04245	9.24068	8.71038	9.10651	8.94209	8.99104
1896	ENSG00000158813	EDA	ectodysplasin A	X	0.895239	-0.424282	2.24949	2.74877	1.94227	2.79913	2.62849	2.7238	4.02478	5.62377	6.36276	5.86899	5.21528	5.21945	5.25126
84457	ENSG00000165443	PHYHIPL	phytanoyl-CoA 2-hydroxylase interacting protein like	10	0.895239	-0.424282	2.227	2.91733	2.58441	3.07312	4.49094	3.77702	1.92151	5.37044	7.99676	6.69251	2.1916	1.55402	2.82356
1297	ENSG00000112280	COL9A1	collagen type IX alpha 1 chain	6	2.17902	2.55751	1.09073	1.86653	2.85067	3.06261	0.950483	0.499308	0.0959818	10.7397	5.71787	9.01775	3.55258	3.92068	2.98273
1460	ENSG00000228875	CSNK2B	casein kinase 2 beta	6	2.87539	3.22936	1.91424	2.99663	3.26745	2.98654	8.06003	4.0703	4.46001	8.63637	8.48817	8.73128	8.25	8.56313	8.61675
2263	ENSG00000066468	FGFR2	fibroblast growth factor receptor 2	10	8.85229	8.9859	8.91802	7.106	7.31699	6.96823	2.25087	5.05042	6.28389	8.67395	10.2323	8.86995	7.28535	7.47535	7.23337
285556	ENSG00000248713	LOC285556	uncharacterized LOC285556	4	0.895239	1.45249	-0.424282	-0.424282	0.826732	3.02222	0.39736	0.497976	2.64296	4.61128	5.50504	5.68926	2.25162	1.55402	1.79066
NA	NA	NA	NA	NA	2.89403	4.36885	1.04078	4.9845	4.51058	5.0207	3.22087	3.35335	3.87374	6.98538	6.32065	6.6901	4.87024	5.00324	4.83541
NA	NA	NA	NA	NA	6.2457	6.3148	5.84351	6.28543	6.12363	6.65242	4.87579	7.16892	6.0091	8.28202	9.34212	9.1662	-0.424282	-0.424282	-0.12028
167681	ENSG00000146250	PRSS35	protease, serine 35	6	4.12646	4.93636	4.25663	3.84436	3.92063	4.06462	3.82625	3.33393	3.59343	5.1126	7.71948	7.1253	4.23431	4.27574	4.43005
NA	NA	NA	NA	NA	-0.424282	-0.424282	-0.424282	-0.424282	1.45753	1.23596	1.98132	2.06716	1.5899	5.24407	4.74279	3.9388	1.29949	1.49133	2.27871
84708	ENSG00000072201	LNX1	ligand of numb-protein X 1	4	5.1865	4.56838	4.87982	5.18895	5.32408	5.4525	4.90523	4.73977	5.81473	7.45239	7.90232	7.76536	6.63949	6.85509	6.8343
112476	ENSG00000167371	PRRT2	proline rich transmembrane protein 2	16	4.16059	3.12294	3.6673	6.77827	6.83719	6.97464	6.21178	6.12212	6.03759	8.78457	8.05242	8.78315	4.71997	4.84918	5.01008
27330	ENSG00000072133	RPS6KA6	ribosomal protein S6 kinase A6	X	7.54004	7.49486	7.46309	8.13636	7.87551	8.10399	6.17979	7.5266	7.19847	10.2129	9.26161	9.4753	8.40577	8.08091	8.29079
51542	ENSG00000143952	VPS54	VPS54, GARP complex subunit	2	9.80941	9.69378	9.69016	9.44828	9.48173	9.58745	8.41299	9.05512	8.7254	11.1697	10.6797	10.9138	10.1486	10.1803	10.2759
81790	ENSG00000120925	RNF170	ring finger protein 170	8	8.62308	8.61093	8.6825	8.59551	8.42836	8.57147	8.67392	9.34133	8.99934	10.7333	10.4519	10.5097	9.26723	9.23382	9.35254
57628	ENSG00000175497	DPP10	dipeptidyl peptidase like 10	2	1.57271	1.45249	1.04078	3.15645	2.28487	3.22558	2.5588	0.497976	3.3858	5.86528	6.17107	6.15294	4.95321	4.97789	4.80377
401262	ENSG00000146215	CRIP3	cysteine rich protein 3	6	0.895239	-0.424282	2.227	-0.424282	1.93756	0.98188	0.39736	0.80384	0.779015	3.80502	4.26135	4.03495	-0.424282	0.880313	-0.424282
26040	ENSG00000152217	SETBP1	SET binding protein 1	18	6.4906	6.71841	6.53285	7.85111	7.8396	7.78715	7.30912	6.47777	7.56771	9.38292	9.41307	9.0965	7.55101	7.89774	7.64248
23600	ENSG00000242110	AMACR	alpha-methylacyl-CoA racemase	5	8.43456	8.06332	8.73914	7.5751	7.75332	7.73089	6.81676	8.56211	7.93619	9.54246	10.5632	9.9375	7.84561	7.68414	7.96201
54836	ENSG00000119411	BSPRY	B-box and SPRY domain containing	9	2.37963	0.799922	2.58345	2.30064	2.78992	3.22558	2.15784	3.01479	2.30795	4.47151	7.28455	6.30343	8.1101	8.0829	7.98411
753	ENSG00000168675	LDLRAD4	low density lipoprotein receptor class A domain containing 4	18	3.81984	4.83933	3.49085	6.62642	6.85714	6.86232	1.45776	1.70174	6.72669	9.08317	8.549	9.52004	8.10804	7.98767	8.17235
27134	ENSG00000105289	TJP3	tight junction protein 3	19	2.37963	-0.424282	1.04078	3.15645	3.59194	2.50195	2.92749	4.30417	3.99581	7.26874	5.96932	7.07386	5.88242	5.64517	5.80582
6416	ENSG00000065559	MAP2K4	mitogen-activated protein kinase kinase 4	17	10.1265	10.1152	10.1002	9.50124	9.4557	9.54099	9.31377	9.75579	9.50939	11.1226	10.8444	11.0067	10.5467	10.4844	10.5624
5122	ENSG00000175426	PCSK1	proprotein convertase subtilisin/kexin type 1	5	2.65964	2.74846	1.04078	4.30824	4.01543	3.40379	1.84986	1.90566	1.42584	4.54309	8.04895	8.57797	4.94824	5.20551	5.05829
23316	ENSG00000111249	CUX2	cut like homeobox 2	12	-0.424282	0.799922	1.04078	-0.424282	1.93756	-0.424282	0.68081	0.109321	0.0959818	4.61128	4.10449	4.59788	0.8069	2.87157	2.39764
64919	ENSG00000127152	BCL11B	B-cell CLL/lymphoma 11B	14	-0.424282	0.799921	1.04078	1.07523	1.48652	-0.424282	1.29917	1.45748	0.477548	3.71783	4.77554	4.76287	4.15521	3.07282	3.29184
63923	ENSG00000120332	TNN	tenascin N	1	-0.424282	-0.424282	-0.424282	-0.424282	-0.424282	0.98188	-0.424282	0.497976	0.477548	2.39475	3.81427	3.64161	1.90994	3.07282	1.79066
5802	ENSG00000283229	PTPRS	protein tyrosine phosphatase, receptor type S	19	8.3543	8.45208	8.30153	9.25789	8.93274	8.59517	-0.424282	3.92511	-0.424282	10.9001	10.0621	10.4058	7.87436	7.45621	8.17771
100288077	ENSG00000255282	WTAPP1	Wilms tumor 1 associated protein pseudogene 1	11	0.967088	0.799922	1.04078	1.07523	1.94805	0.98188	1.95999	1.08865	3.06614	4.28168	5.43138	5.08727	4.05024	3.98013	4.19444
220136	ENSG00000172361	CFAP53	cilia and flagella associated protein 53	18	2.65964	2.24135	3.31181	3.36151	2.55765	3.22558	3.22087	3.81615	4.13517	5.1589	6.40251	6.02878	4.38059	4.50185	4.70491
401190	ENSG00000186479	RGS7BP	regulator of G-protein signaling 7 binding protein	5	2.03187	2.24135	1.04078	1.07523	0.826732	0.98188	0.0442581	-0.424282	3.42979	3.83654	5.95117	5.04516	0.8069	-0.424282	-0.424282
5455	ENSG00000198914	POU3F3	POU class 3 homeobox 3	2	-0.424282	0.799922	-0.424282	2.27225	0.826732	-0.424282	3.64026	7.30222	7.09092	8.11481	10.4288	9.40613	9.35204	9.38356	9.26262
26580	ENSG00000168000	BSCL2	BSCL2, seipin lipid droplet biogenesis associated	11	8.32897	8.22253	8.22705	7.76241	7.60332	7.99524	6.9165	7.56553	7.78931	8.96052	10.0826	9.72135	8.27109	8.34405	8.60301
54855	ENSG00000183508	FAM46C	family with sequence similarity 46 member C	1	3.27245	3.87641	3.31181	3.84436	4.10438	3.83525	2.92749	4.86398	3.94066	6.88386	7.98345	7.33207	4.07377	5.02582	4.70491
400566	ENSG00000187624	C17orf97	chromosome 17 open reading frame 97	17	6.31993	6.09718	6.49137	4.30824	4.66835	4.59168	6.27917	6.22467	7.23113	8.27053	8.70072	8.50994	5.38953	5.11718	4.89239
3671	ENSG00000129009	ISLR	immunoglobulin superfamily containing leucine rich repeat	15	0.895239	1.45249	1.04078	1.07523	0.826732	0.98188	-0.424282	0.497976	10.0518	8.90105	7.5428	8.77119	3.4313	3.07282	4.23588
341676	ENSG00000197168	NEK5	NIMA related kinase 5	13	3.36301	3.97211	3.8509	5.30028	4.97154	5.14647	3.74775	3.60368	3.53496	6.19453	8.04474	6.78989	5.90649	6.30614	5.49328
26047	ENSG00000278728	CNTNAP2	contactin associated protein-like 2	7	0.895827	-0.424282	-0.424282	-0.424282	0.33934	0.44383	2.67457	0.751964	2.27621	4.23845	7.623	6.69546	8.93475	8.65787	8.87066
9771	ENSG00000136237	RAPGEF5	Rap guanine nucleotide exchange factor 5	7	0.895239	1.90018	-0.424282	2.91733	1.93756	2.14883	4.04195	4.77748	4.82017	6.25453	7.31327	6.74606	3.98266	4.69728	4.43005
1187	ENSG00000186510	CLCNKA	chloride voltage-gated channel Ka	1	1.0085	2.24135	2.227	2.27225	0.936531	1.68026	0.68081	0.497976	2.17939	4.28956	5.87703	6.41925	2.42993	2.01146	2.82356
254013	ENSG00000139160	ETFBKMT	electron transfer flavoprotein beta subunit lysine methyltransferase	12	6.13338	5.96971	5.96016	5.92173	5.82069	5.84688	5.30471	6.35113	5.37962	7.85347	7.79237	7.99027	5.89101	5.97104	5.42815
84952	ENSG00000128849	CGNL1	cingulin like 1	15	7.41873	7.60402	7.67638	8.91272	9.01559	8.91362	10.7623	11.6213	9.92872	13.8576	12.1657	13.1955	8.9828	9.23229	9.11323
79838	ENSG00000103534	TMC5	transmembrane channel like 5	16	4.81911	5.28344	4.98378	4.23006	4.67354	5.16486	1.46641	1.62398	1.75705	6.17444	6.18733	6.35094	5.46567	5.63081	5.15749
29906	ENSG00000101638	ST8SIA5	ST8 alpha-N-acetyl-neuraminide alpha-2,8-sialyltransferase 5	18	3.28709	3.13745	2.60985	4.13357	3.76604	4.37519	3.40882	2.9784	3.48631	8.61132	5.35731	7.73324	5.10935	5.05772	4.78634
55607	ENSG00000158528	PPP1R9A	protein phosphatase 1 regulatory subunit 9A	7	8.74398	8.88494	8.59611	9.24478	9.16259	9.25484	8.90468	9.65468	8.72242	10.6751	11.2354	10.7682	9.94056	9.82728	9.94568
387733	ENSG00000206013	IFITM5	interferon induced transmembrane protein 5	11	1.57271	0.799922	1.04078	1.79448	1.48652	1.68026	-0.424282	-0.424282	-0.424282	3.94622	4.50382	4.11855	3.13408	2.87157	3.41933
23237	ENSG00000198576	ARC	activity regulated cytoskeleton associated protein	8	2.03187	-0.424282	1.75252	-0.424282	2.28067	2.50195	2.15784	0.109321	1.2407	5.89294	4.96844	5.66165	3.4313	3.54854	2.99709
NA	NA	NA	NA	NA	-0.424282	1.98868	2.9415	-0.424282	1.56393	-0.424282	1.35867	3.62791	1.8332	6.20744	6.09964	5.84215	3.47934	3.18035	2.55991
284443	ENSG00000196268	ZNF493	zinc finger protein 493	19	7.29805	7.18177	6.93514	7.85166	7.66515	7.9251	7.04269	7.5536	6.8661	9.15757	9.28247	9.1397	8.99396	9.2355	8.8331
NA	NA	NA	NA	NA	-0.424282	-0.424282	-0.424282	-0.424282	-0.424282	-0.424282	-0.424282	1.42827	2.8632	5.71908	4.48548	5.34782	-0.424282	0.800859	-0.424282
NA	NA	NA	NA	NA	-0.424282	-0.424282	-0.424282	-0.424282	-0.424282	-0.424282	-0.424282	1.43119	2.86256	5.71851	4.48507	5.34728	-0.424282	0.80085	-0.424282
57482	ENSG00000109265	KIAA1211	KIAA1211	4	4.12646	3.77511	4.15404	6.60639	6.47885	6.39872	5.13169	5.74882	5.32992	7.32059	8.65937	8.00544	8.3448	8.1467	8.24299
162967	ENSG00000283088	ZNF320	zinc finger protein 320	19	4.26908	4.27199	-0.424282	5.72275	5.07318	-0.424282	1.93325	2.12986	3.91046	6.64867	7.74654	7.09449	7.29569	6.73717	7.287
80122	ENSG00000176601	MAP3K19	mitogen-activated protein kinase kinase kinase 19	2	-0.424282	0.799922	-0.424282	-0.424282	2.55765	2.50195	-0.424282	-0.424282	0.477548	3.94622	7.31327	4.19757	3.13407	4.10254	2.99709
5348	ENSG00000266964	FXYD1	FXYD domain containing ion transport regulator 1	19	-0.424282	1.45249	-0.424282	3.15645	2.78992	2.14884	2.24745	0.80384	2.10589	4.31674	6.7458	5.16797	1.46136	2.01146	2.12584
10919	ENSG00000236759	EHMT2	euchromatic histone lysine methyltransferase 2	6	2.82319	3.23	2.2485	3.58685	3.30788	3.16509	3.60284	3.7949	3.76469	7.69226	7.61501	7.94775	6.17233	6.72931	6.28423
5313	ENSG00000262785	PKLR	pyruvate kinase, liver and RBC	1	-0.424282	0.313952	0.486738	2.05261	2.42553	0.981821	-0.171074	0.108962	0.0958552	3.65418	6.02238	4.65471	0.8069	0.370713	0.722507
NA	NA	NA	NA	NA	-0.424282	0.823477	1.07412	1.83862	0.884591	2.79981	-0.424282	0.525707	1.04221	4.74829	4.41126	4.81367	0.868577	2.10726	2.87519
5313	ENSG00000143627	PKLR	pyruvate kinase, liver and RBC	1	-0.424282	0.313952	0.486738	2.05349	2.42606	0.981943	-0.171074	0.10968	0.0961085	3.65504	6.02255	4.65529	0.8069	0.370713	0.722507
133690	ENSG00000152611	CAPSL	calcyphosine like	5	4.29977	4.78825	4.25664	3.36151	2.28067	3.02222	0.0442581	0.109321	0.779015	4.04814	8.12382	6.02878	-0.424282	-0.424282	-0.424282
23615	ENSG00000237575	PYY2	peptide YY 2 (pseudogene)	17	2.37963	2.24135	2.86905	1.07523	3.16556	3.02222	1.73062	1.77117	2.85137	5.24727	4.69053	5.00178	4.3093	3.67767	3.74555
219670	ENSG00000151023	ENKUR	enkurin, TRPC channel interacting protein	10	2.37963	2.94781	1.75252	2.63055	2.28067	3.83525	1.84986	2.6044	1.87084	4.47152	7.53672	5.35195	4.57548	4.75696	4.80169
50805	ENSG00000113430	IRX4	iroquois homeobox 4	5	-0.424282	1.45249	-0.424282	-0.424282	-0.424282	-0.424282	0.397359	-0.424282	-0.424282	2.6752	2.64332	4.81392	2.52767	2.35825	2.62626
51348	ENSG00000150045	KLRF1	killer cell lectin like receptor F1	12	-0.424282	-0.424282	-0.424282	-0.424282	-0.424282	-0.424282	0.0442582	1.27069	3.14319	3.58848	4.69053	5.00178	1.90994	2.01146	3.64479
5354	ENSG00000123560	PLP1	proteolipid protein 1	X	2.03187	-0.424282	-0.424282	1.07523	2.98994	3.83525	0.68081	1.45748	1.42584	4.91092	5.1061	5.66165	2.52767	3.07282	2.82356
79725	ENSG00000168152	THAP9	THAP domain containing 9	4	7.30484	7.29383	7.27454	7.03567	7.19582	7.49917	5.74602	5.95088	5.93745	8.45125	8.44036	8.46484	6.76321	7.22078	7.04285
338094	ENSG00000162391	FAM151A	family with sequence similarity 151 member A	1	-0.424282	-0.424282	1.04078	-0.424282	1.48652	-0.424282	1.31207	1.14918	1.27405	3.7555	6.46901	5.21877	2.81874	-0.424282	2.49985
128153	ENSG00000162814	SPATA17	spermatogenesis associated 17	1	5.1112	5.47522	5.38302	6.10534	6.11987	5.31914	4.27832	5.69906	5.45301	7.07269	8.66557	7.71301	6.69242	6.5014	6.30794
374977	ENSG00000184313	MROH7	maestro heat like repeat family member 7	1	2.76782	3.27619	2.79525	4.30097	4.05955	4.72478	3.2808	3.17151	2.57818	5.77154	6.95185	6.12807	5.16006	5.35558	4.89418
8705	ENSG00000235863	B3GALT4	beta-1,3-galactosyltransferase 4	6	3.48069	3.63173	3.2299	3.62293	3.86797	4.23115	3.50118	3.15339	3.48248	5.84268	5.47996	5.75044	4.36177	4.61337	4.4997
120071	ENSG00000165905	LARGE2	LARGE xylosyl- and glucuronyltransferase 2	11	3.92945	3.66616	2.86905	3.97504	3.92063	3.40379	2.81475	1.85636	2.67228	5.24727	8.04039	6.35605	4.90054	5.07091	4.89239
100506013	ENSG00000248329	APELA	apelin receptor early endogenous ligand	4	1.57271	1.59585	1.55572	4.30372	3.062	3.66023	4.6302	2.78366	1.42584	6.09697	7.74446	6.09302	4.20272	4.35511	3.91946
80731	ENSG00000144229	THSD7B	thrombospondin type 1 domain containing 7B	2	0.895239	1.90018	-0.424282	-0.424282	0.826732	-0.424282	1.12097	1.90566	1.2407	4.61128	5.95117	5.12818	2.25162	2.63762	2.99709
56146	ENSG00000204969	PCDHA2	protocadherin alpha 2	5	-0.424282	-0.424282	-0.424282	-0.424282	-0.424282	-0.424282	1.77471	3.93446	2.08339	4.73869	5.84135	5.35195	4.80011	5.05972	5.21825
1408	ENSG00000121671	CRY2	cryptochrome circadian clock 2	11	7.79868	7.57817	7.63575	7.64141	7.81596	7.54305	8.10909	8.63189	8.44041	9.64442	10.2953	10.1425	8.2542	8.2509	8.23542
3708	ENSG00000150995	ITPR1	inositol 1,4,5-trisphosphate receptor type 1	3	6.62702	6.84877	6.81091	7.67964	7.66783	7.46443	7.8041	8.22515	7.69482	9.23136	9.86618	9.38307	8.94492	8.91853	9.03769
2254	ENSG00000102678	FGF9	fibroblast growth factor 9	13	3.27382	2.74869	3.11583	4.31575	3.33499	4.07356	5.76285	4.37242	6.0306	7.40356	7.96823	7.62195	5.42694	5.58521	5.24477
124975	ENSG00000167741	GGT6	gamma-glutamyltransferase 6	17	2.66288	3.30763	1.10137	3.80416	3.36211	2.5478	1.60345	1.68468	1.2627	5.5677	6.66359	5.93379	3.83904	4.34838	3.85507
338773	ENSG00000183160	TMEM119	transmembrane protein 119	12	0.985911	2.28936	2.90245	4.32681	3.7521	3.58046	1.85335	2.48485	2.7411	6.18091	6.36444	5.6168	4.3873	4.17476	4.45677
10023	ENSG00000165879	FRAT1	FRAT1, WNT signaling pathway regulator	10	4.21572	4.62318	4.52678	3.97504	4.78057	4.73181	4.43423	5.32747	5.00597	7.93358	6.53032	6.99862	4.3093	4.35511	5.09694
374864	ENSG00000166960	CCDC178	coiled-coil domain containing 178	18	-0.424282	-0.424282	-0.424282	2.27225	-0.424282	3.22558	-0.424282	0.80384	2.39927	4.91092	4.89435	5.57551	1.46136	-0.424282	-0.424282
80332	ENSG00000149451	ADAM33	ADAM metallopeptidase domain 33	20	4.03547	4.06801	4.40542	5.75909	5.61843	5.96574	3.08385	0.80384	3.64539	7.49315	7.31636	7.36716	3.01279	3.56407	2.64911
8519	ENSG00000185885	IFITM1	interferon induced transmembrane protein 1	11	5.96373	6.18115	5.94567	6.28019	6.46601	6.49219	7.0919	3.13549	6.52894	8.46462	12.2855	10.0963	7.33998	7.29277	7.4662
9501	ENSG00000181031	RPH3AL	rabphilin 3A like (without C2 domains)	17	5.77223	5.94713	5.99303	5.89132	6.5595	6.51425	6.80016	5.785	6.18882	8.58745	7.87305	8.54923	4.74314	6.02641	5.53104
4137	ENSG00000277956	MAPT	microtubule associated protein tau	17	0.660946	3.73868	3.69579	4.23654	3.47673	3.60845	1.9292	1.64448	1.75627	6.66721	5.13582	6.02629	5.26835	6.04676	5.03917
254956	ENSG00000185681	MORN5	MORN repeat containing 5	9	1.57271	0.799922	-0.424282	1.07523	0.826732	2.14883	0.0442581	-0.424282	-0.424282	3.11171	5.95117	3.64161	-0.424282	-0.424282	-0.424282
138046	ENSG00000184672	RALYL	RALY RNA binding protein-like	8	2.65964	1.90018	1.04078	-0.424282	0.826733	0.98188	1.29917	3.9467	1.99315	4.04814	6.5425	5.41944	2.25162	2.35825	1.79065
496	ENSG00000186009	ATP4B	ATPase H+/K+ transporting beta subunit	13	-0.424282	1.90018	-0.424282	1.79448	-0.424282	1.68026	0.39736	0.497976	0.477548	4.47151	4.93187	4.655	1.90994	2.01146	2.39764
135295	ENSG00000154548	SRSF12	serine and arginine rich splicing factor 12	6	7.0828	7.00115	7.01254	6.13397	6.14258	5.80617	5.76742	5.74194	6.16496	7.44813	8.55461	7.99825	8.46026	8.46554	8.5588
9079	ENSG00000169744	LDB2	LIM domain binding 2	4	0.895239	-0.424282	-0.424282	-0.424282	-0.424282	-0.424282	1.73062	-0.424282	4.28637	6.09697	4.69053	6.00701	1.46136	0.880313	0.722507
9659	ENSG00000178104	PDE4DIP	phosphodiesterase 4D interacting protein	1	10.7082	10.9172	10.7969	11.3561	11.2695	11.1617	11.6072	9.97703	10.6639	14.0052	12.56	13.2715	10.2303	10.3329	10.1333
NA	NA	NA	NA	NA	-0.424282	-0.424282	4.16266	-0.424282	-0.424282	-0.424282	-0.420601	0.47907	-0.424282	3.78454	4.60575	4.50949	-0.424282	-0.424282	4.77179
3304	ENSG00000224501	HSPA1B	heat shock protein family A (Hsp70) member 1B	6	5.5201	5.78434	5.21064	5.68293	5.06045	5.12337	4.66847	8.80795	8.37218	10.0781	10.3066	10.2824	10.2824	10.234	10.0093
3606	ENSG00000150782	IL18	interleukin 18	11	7.2504	7.19962	7.1783	7.04303	6.83904	6.71849	7.85086	6.11979	5.2071	9.41307	8.6342	9.78069	7.15905	7.3901	7.3666
64856	ENSG00000179403	VWA1	von Willebrand factor A domain containing 1	1	7.49356	7.40965	7.51673	6.81272	6.709	6.33421	7.69087	8.30186	9.00729	10.5003	9.90797	10.5805	9.51536	9.64477	9.54717
596	ENSG00000171791	BCL2	BCL2, apoptosis regulator	18	5.27222	5.60121	5.62334	6.48003	6.66581	6.44017	8.22116	9.86249	5.98915	11.0037	10.6906	10.5666	9.59808	9.6027	9.68676
6480	ENSG00000073849	ST6GAL1	ST6 beta-galactoside alpha-2,6-sialyltransferase 1	3	4.21572	4.50161	4.15404	8.44301	8.57468	8.5011	9.41454	8.55942	9.85113	11.5491	10.6419	11.1193	9.6185	9.58635	9.54192
22795	ENSG00000087303	NID2	nidogen 2	14	5.47156	5.24985	5.13362	9.73327	9.87359	9.77073	8.77801	5.81561	7.63631	11.3437	12.1778	11.7369	7.70808	7.5678	7.57867
54922	ENSG00000105538	RASIP1	Ras interacting protein 1	19	-0.214966	1.73354	1.75252	3.15645	1.82495	-0.015255	0.579412	0.109321	3.56928	6.1891	5.10611	6.26722	3.45708	4.43035	4.0902
29	ENSG00000159842	ABR	active BCR-related	17	5.54282	4.92348	4.38719	5.05522	5.38258	5.10353	5.24643	5.63482	5.84249	7.96524	8.13749	8.55576	9.49799	9.52034	9.42493
7718	ENSG00000197279	ZNF165	zinc finger protein 165	6	5.9293	5.68736	5.22823	4.09486	4.01543	4.51615	3.38781	4.70554	4.08103	5.94671	6.83762	6.59371	7.49589	7.47757	7.33812
55466	ENSG00000140403	DNAJA4	DnaJ heat shock protein family (Hsp40) member A4	15	2.65964	3.41997	3.92397	4.09486	3.92063	4.35208	5.87754	3.67261	4.86891	7.30007	6.83762	7.0843	7.56637	7.62897	7.37791
89876	ENSG00000183833	MAATS1	MYCBP associated and testis expressed 1	3	3.09903	4.22631	4.68233	5.06871	4.89015	5.09033	3.57806	5.48639	4.62588	6.51035	8.91931	7.89588	5.39594	5.67678	5.71218
6565	ENSG00000163406	SLC15A2	solute carrier family 15 member 2	3	4.06733	3.61146	3.18998	5.02222	4.95132	5.2089	4.85501	4.35933	4.45405	8.63617	6.54462	8.04776	4.55762	5.79016	5.51668
23552	ENSG00000156345	CDK20	cyclin dependent kinase 20	9	6.75164	6.64854	6.70602	5.2294	5.81459	5.77762	6.4446	6.88437	7.11132	8.75798	9.02104	8.62519	6.66062	6.44783	6.39215
286187	ENSG00000178125	PPP1R42	protein phosphatase 1 regulatory subunit 42	8	2.03187	2.74846	2.86905	3.33023	1.48652	2.50195	0.39736	1.71406	0.0959818	3.94622	5.84084	5.00178	3.38034	3.07282	2.925
51741	ENSG00000186153	WWOX	WW domain containing oxidoreductase	16	6.68462	6.89779	6.79395	6.64617	6.2457	6.17143	7.08933	7.63955	7.17859	8.80605	9.1176	9.32708	7.1684	6.91296	7.11145
57124	ENSG00000174807	CD248	CD248 molecule	11	2.37963	0.799922	-0.424282	-0.424282	-0.424282	0.98188	2.24745	1.62283	2.39927	4.31674	5.26155	5.16797	4.23431	3.2494	3.92814
166012	ENSG00000180767	CHST13	carbohydrate sulfotransferase 13	3	-0.424282	-0.424282	-0.424282	-0.424282	-0.424282	-0.424282	2.0623	2.02868	1.2407	3.28873	5.6916	4.86323	-0.424282	-0.424282	-0.424282
2028	ENSG00000138792	ENPEP	glutamyl aminopeptidase	4	3.57196	4.22261	4.35241	7.44045	7.22758	7.23635	10.1229	11.8498	5.91371	14.2185	12.4544	13.0471	7.89328	7.52124	7.73116
285349	ENSG00000280661	ZNF660	zinc finger protein 660	3	5.35241	5.75497	5.26103	5.36615	5.27947	4.89502	4.57771	2.84356	2.94237	6.71475	6.93125	6.91432	6.15818	6.81569	6.43602
9737	ENSG00000198932	GPRASP1	G protein-coupled receptor associated sorting protein 1	X	4.72902	4.50161	4.52678	6.52339	6.37764	6.59502	5.97913	5.79288	5.82591	8.2013	7.77805	8.37773	5.78068	5.95645	6.15628
285349	ENSG00000144792	ZNF660	zinc finger protein 660	3	5.35288	5.75523	5.26128	5.36627	5.27968	4.89528	4.57804	2.8438	2.94265	6.71531	6.93074	6.91495	6.15829	6.81577	6.43608
NA	NA	NA	NA	NA	-0.424282	-0.424282	-0.424282	-0.424282	0.826732	-0.424282	-0.424282	-0.424282	0.0959818	4.61128	2.63941	4.655	0.8069	-0.424282	0.722507
255743	ENSG00000168743	NPNT	nephronectin	4	6.03118	6.27466	6.51226	10.0446	10.1655	10.1759	10.4463	9.70019	7.33598	13.4666	11.6212	13.0841	9.30243	9.1364	8.96901
2661	ENSG00000164404	GDF9	growth differentiation factor 9	5	3.42996	3.12294	2.227	3.70065	1.93756	3.56238	2.63158	3.1292	2.97527	5.37044	5.6916	5.63351	4.69216	4.70137	4.36818
7363	ENSG00000156096	UGT2B4	UDP glucuronosyltransferase family 2 member B4	4	2.90536	0.799922	2.81886	1.13295	1.72616	0.986678	0.68081	2.43679	0.779015	5.15373	6.67437	4.76309	3.16688	3.96293	3.60524
6399	ENSG00000196459	TRAPPC2	trafficking protein particle complex 2	X	8.18063	8.29232	8.19081	8.32772	8.34539	8.35633	7.44903	7.81931	8.01408	9.59695	9.66656	9.53341	10.1306	10.0801	10.0463
285671	ENSG00000164197	RNF180	ring finger protein 180	5	5.41647	5.86711	5.90832	6.27278	6.41284	6.35001	5.04873	6.74225	6.58322	7.70927	8.83591	8.69144	7.5946	7.71295	7.7677
10110	ENSG00000101049	SGK2	SGK2, serine/threonine kinase 2	20	5.14164	5.21895	5.3723	5.2294	5.02801	4.85953	6.24695	6.60679	6.12912	7.39017	9.08539	8.37621	6.1506	6.21234	6.06174
126567	ENSG00000183186	C2CD4C	C2 calcium dependent domain containing 4C	19	2.03187	2.74846	2.58345	3.97504	4.26734	3.95449	3.30676	1.05607	3.63159	6.31712	6.32001	6.15294	3.4313	3.90569	2.82356
11154	ENSG00000100478	AP4S1	adaptor related protein complex 4 sigma 1 subunit	14	7.85527	8.05778	7.85446	7.45604	7.54923	7.48374	6.82224	7.15792	7.03711	9.08414	8.70926	8.91869	8.27852	8.39378	8.50273
200958	ENSG00000274843	MUC20	mucin 20, cell surface associated	3	-0.419276	0.0426364	0.215052	-0.30874	2.23513	0.984009	0.132823	0.778589	1.90029	4.26944	3.95705	4.50543	4.83393	4.09809	3.38603
85481	ENSG00000147613	PSKH2	protein serine kinase H2	8	-0.424282	-0.424282	-0.424282	-0.424282	-0.424282	-0.424282	-0.424282	-0.424282	-0.424282	5.1126	3.34327	4.41157	-0.424282	-0.424282	-0.424282
51091	ENSG00000109618	SEPSECS	Sep (O-phosphoserine) tRNA:Sec (selenocysteine) tRNA synthase	4	7.71651	7.67648	7.72904	8.01252	8.14165	8.26773	7.28565	7.45536	6.85331	9.25477	9.48824	9.39773	8.27989	8.03088	8.15356
56145	ENSG00000255408	PCDHA3	protocadherin alpha 3	5	-0.424282	-0.424282	-0.424282	-0.424282	-0.424282	1.68026	1.75027	4.8156	3.77944	5.63075	6.40521	6.30397	5.16812	5.83787	5.71962
5087	ENSG00000185630	PBX1	PBX homeobox 1	1	7.96363	8.07789	8.10514	7.71962	7.80985	7.83403	4.38078	7.49713	6.94712	9.39844	10.0732	9.68637	9.33297	9.34869	9.18711
645996	ENSG00000204118	NAP1L6	nucleosome assembly protein 1 like 6	X	0.933978	1.94642	-0.424282	2.4176	2.16422	1.06082	1.33338	2.03215	1.24117	5.14142	5.34484	5.26409	4.2155	4.70183	4.67386
2660	ENSG00000138379	MSTN	myostatin	2	-0.424282	-0.424282	-0.424282	-0.424282	0.826732	-0.424282	0.39736	1.77117	0.477548	4.04814	4.40055	4.19757	0.8069	0.880313	-0.424282
54	ENSG00000102575	ACP5	acid phosphatase 5, tartrate resistant	19	2.37963	1.90018	-0.424282	2.63055	3.16556	3.02222	4.64676	4.0078	1.42584	6.0238	6.68116	6.71953	4.38059	4.35511	4.48937
646658	ENSG00000183379	SYNDIG1L	synapse differentiation inducing 1 like	14	-0.424282	-0.424282	-0.424282	-0.424282	-0.424282	-0.424282	-0.424282	-0.424282	-0.424282	2.6752	3.73158	3.3957	2.25162	2.35825	0.722507
84915	ENSG00000139438	FAM222A	family with sequence similarity 222 member A	12	3.57196	3.54831	3.92397	1.07523	2.28067	2.50195	3.67297	3.01479	3.59343	5.06476	6.56656	6.11273	4.99442	5.36741	5.49449
7809	ENSG00000162399	BSND	barttin CLCNK type accessory beta subunit	1	2.11705	1.91932	2.227	3.5715	2.99514	3.74492	1.12097	1.47287	1.73727	3.96934	6.01749	6.1869	4.17851	3.9193	3.87274
3375	ENSG00000121351	IAPP	islet amyloid polypeptide	12	1.64324	2.29142	3.18601	3.06653	3.02509	2.1676	1.13673	1.62685	0.795647	4.85803	4.40747	4.30737	3.77062	3.87458	4.30479
3270	ENSG00000130528	HRC	histidine rich calcium binding protein	19	0.895239	0.800342	-0.424282	1.79448	1.48652	2.50545	1.60386	-0.424282	0.0959818	3.94622	5.37595	5.62833	2.534	2.89749	2.2551
147948	ENSG00000018869	ZNF582	zinc finger protein 582	19	4.83859	5.6305	5.73418	5.55607	5.27791	5.32552	5.34969	5.52678	5.20893	7.45655	7.51216	7.45777	6.64623	6.94777	6.88721
728378	ENSG00000196604	POTEF	POTE ankyrin domain family member F	2	-0.424282	-0.424282	-0.424282	1.43837	-0.424282	-0.424282	-0.424282	-0.424282	-0.424282	3.25609	2.58838	3.14753	1.73492	2.19426	1.71638
389434	ENSG00000009765	IYD	iodotyrosine deiodinase	6	3.45093	4.09898	3.4151	4.40195	4.40619	5.45362	2.94038	2.78055	2.88089	5.6546	7.43038	6.26711	5.27889	5.54841	5.44342
80737	ENSG00000204396	VWA7	von Willebrand factor A domain containing 7	6	2.75209	2.16351	2.24188	2.64528	2.72245	3.17569	3.17245	3.76113	3.59913	5.69542	5.58433	5.1838	3.07748	3.76612	2.26794
80737	ENSG00000230048	VWA7	von Willebrand factor A domain containing 7	6	2.75223	2.16442	2.24188	2.64549	2.72289	3.17645	3.17296	3.76183	3.59799	5.69425	5.58415	5.18411	3.07766	3.76612	2.26813
80737	ENSG00000223757	VWA7	von Willebrand factor A domain containing 7	6	2.75128	2.16228	2.24188	2.64475	2.72128	3.17458	3.17146	3.76252	3.59811	5.69385	5.58356	5.18323	3.07721	3.7661	2.26772
161253	ENSG00000139890	REM2	RRAD and GEM like GTPase 2	14	2.65964	2.94781	4.15404	2.63055	4.10437	4.35209	2.24745	2.89053	3.14319	5.24727	5.85678	5.91648	3.55972	4.00748	4.0902
148	ENSG00000120907	ADRA1A	adrenoceptor alpha 1A	8	2.95518	2.33735	1.7868	3.8395	1.55663	3.25983	0.691292	0.109321	0.101336	4.37131	5.37623	4.32845	3.12749	3.33509	3.09285
80737	ENSG00000234433	VWA7	von Willebrand factor A domain containing 7	6	2.75294	2.15053	2.24188	2.64631	2.7239	3.17751	3.17114	3.7632	3.59858	5.69178	5.5845	5.1848	3.07813	3.76615	2.2686
80737	ENSG00000238203	VWA7	von Willebrand factor A domain containing 7	6	2.75261	2.1495	2.24188	2.6458	2.72357	3.17699	3.17236	3.76261	3.59809	5.69107	5.58463	5.18447	3.07792	3.76612	2.26843
57127	ENSG00000132677	RHBG	Rh family B glycoprotein (gene/pseudogene)	1	3.64241	2.74342	4.15994	4.13674	3.07498	2.77377	1.66223	0.933393	2.18498	4.31515	5.59347	5.75783	4.60261	4.66353	4.7961
11280	ENSG00000168356	SCN11A	sodium voltage-gated channel alpha subunit 11	3	1.60606	0.809306	-0.424282	3.37548	2.81372	3.44916	1.12864	2.60259	1.89726	4.98672	5.77012	5.37432	4.94549	5.11814	4.75533
142680	ENSG00000198569	SLC34A3	solute carrier family 34 member 3	9	3.42996	3.27908	3.49086	3.84436	4.93406	4.06462	4.49037	2.68142	4.42321	6.37711	8.3311	6.95381	3.88797	4.50185	3.83974
9687	ENSG00000196208	GREB1	growth regulation by estrogen in breast cancer 1	2	3.16975	3.52577	3.63056	5.47734	4.91585	5.23368	4.11878	2.46341	3.23577	6.40101	7.40809	6.82852	6.27767	6.79841	6.42829
1270	ENSG00000242689	CNTF	ciliary neurotrophic factor	11	5.5597	5.66789	5.9004	4.80644	4.36135	4.09971	3.23627	4.12408	3.52662	6.11324	7.91749	6.33371	4.50579	5.47793	4.88884
23588	ENSG00000165516	KLHDC2	kelch domain containing 2	14	9.50088	9.37639	9.67644	9.54427	9.58543	9.68535	8.67404	9.28077	8.8576	10.9996	11.0213	10.8399	9.41062	9.27845	9.35769
54989	ENSG00000198146	ZNF770	zinc finger protein 770	15	10.5629	10.777	10.7117	10.2719	10.3436	10.3381	9.65728	10.4244	9.97253	11.56	11.991	11.7938	10.6356	10.5996	10.6366
84826	ENSG00000173349	SFT2D3	SFT2 domain containing 3	2	6.29734	-0.229866	6.25641	7.4636	7.22553	7.4964	-0.424282	-0.424282	-0.424282	8.33537	8.45701	8.32514	-0.424282	-0.424282	1.3815
79625	ENSG00000173376	NDNF	neuron derived neurotrophic factor	4	2.37963	2.51725	3.31181	4.09486	5.15863	5.3691	3.82625	2.34507	5.31827	7.33412	6.45684	8.52916	2.52767	2.87599	2.39976
NA	NA	NA	NA	NA	-0.424282	-0.424282	-0.424282	-0.424282	-0.424282	-0.424282	-0.424282	0.497976	0.477548	2.04629	4.85582	3.09909	1.96872	1.55402	2.39764
134728	ENSG00000146243	IRAK1BP1	interleukin 1 receptor associated kinase 1 binding protein 1	6	7.70362	7.69874	7.7511	7.68083	7.46211	7.60708	6.88204	6.97508	7.01809	8.71747	8.89483	8.85104	7.85141	7.67954	7.6726
54981	ENSG00000106733	NMRK1	nicotinamide riboside kinase 1	9	6.38123	6.05458	6.42683	7.33604	7.35086	7.55245	7.1028	8.14263	7.73878	9.72823	9.12225	9.37954	7.47211	7.2588	7.49152
150921	ENSG00000163792	TCF23	transcription factor 23	2	3.57312	4.14005	2.97038	4.99886	4.38073	3.95095	2.29068	2.38075	2.12787	6.65439	5.69655	5.9984	5.28355	6.04342	4.95233
283933	ENSG00000176723	ZNF843	zinc finger protein 843	16	3.61524	3.18323	3.19774	4.6354	4.99584	4.70904	3.92123	3.44396	4.13764	6.2347	6.29195	6.34006	5.29358	5.67881	5.02601
3982	ENSG00000105370	LIM2	lens intrinsic membrane protein 2	19	-0.424282	-0.424282	-0.424282	-0.424282	-0.424282	-0.424282	-0.424282	-0.424282	-0.424282	4.23264	4.16876	4.11855	-0.424282	-0.424282	-0.424282
1768	ENSG00000115423	DNAH6	dynein axonemal heavy chain 6	2	2.03187	3.66616	2.227	4.30824	4.26734	4.0654	2.5588	3.5951	3.55422	5.28951	8.17947	6.73286	4.3093	5.11719	4.84776
146760	ENSG00000185924	RTN4RL1	reticulon 4 receptor like 1	17	-0.424282	-0.424282	-0.424282	1.07523	1.48652	2.50195	2.75489	1.90566	2.56622	3.58848	6.10691	5.20714	1.90994	2.01146	1.79066
56144	ENSG00000204967	PCDHA4	protocadherin alpha 4	5	6.10659	6.29822	5.84573	7.38636	7.10276	7.51195	5.16831	7.34024	5.45557	9.03088	9.10581	8.80739	8.82462	8.98996	8.75292
79842	ENSG00000185670	ZBTB3	zinc finger and BTB domain containing 3	11	7.94733	7.97772	7.82721	7.11951	7.22024	7.65103	5.91929	6.2878	6.2158	8.69627	8.58628	8.5462	7.58198	7.51478	7.48316
8353	ENSG00000274750	HIST1H3E	histone cluster 1 H3 family member e	6	10.4426	10.4084	10.458	8.98055	8.92798	8.97215	5.85936	6.69288	6.00864	10.286	9.79828	9.90045	9.3905	9.50517	9.6258
7562	ENSG00000182141	ZNF708	zinc finger protein 708	19	7.22398	7.28057	7.48585	7.61748	7.38286	7.58126	7.1441	7.57613	6.96352	9.1473	8.92759	9.09013	8.99685	8.96796	8.83752
84288	ENSG00000203666	EFCAB2	EF-hand calcium binding domain 2	1	6.90279	6.66486	6.91235	6.9043	6.94571	6.77735	7.10452	7.21251	6.69973	8.66917	8.84986	8.56678	7.35174	7.51995	7.37683
10818	ENSG00000166225	FRS2	fibroblast growth factor receptor substrate 2	12	9.85132	9.9463	9.91854	9.66364	9.59837	9.624	9.30207	9.80341	9.71944	12.1207	10.7594	11.4515	10.0474	10.1326	10.2109
3231	ENSG00000128645	HOXD1	homeobox D1	2	5.90267	5.41172	5.90185	6.36556	6.20487	5.98792	6.5758	5.55775	6.84511	9.62067	7.82795	9.08875	7.43858	7.18348	7.02389
3980	ENSG00000005156	LIG3	DNA ligase 3	17	9.89358	9.87721	9.79389	8.90986	8.89643	8.75744	8.4584	8.63509	8.69859	10.2736	10.1287	10.2809	9.71281	9.70175	9.73961
84986	ENSG00000213390	ARHGAP19	Rho GTPase activating protein 19	10	9.60306	9.57653	9.63405	7.91266	7.87795	7.67875	7.03176	7.01659	6.8812	9.56373	8.76969	9.00883	8.4016	8.45216	8.63118
55366	ENSG00000205213	LGR4	leucine rich repeat containing G protein-coupled receptor 4	11	10.0691	10.161	10.1775	10.4962	10.5007	10.4853	10.3513	9.03716	9.89199	12.2915	11.9429	11.966	11.2573	11.3164	11.3379
778	ENSG00000102001	CACNA1F	calcium voltage-gated channel subunit alpha1 F	X	-0.424282	0.86555	-0.424282	2.11866	0.943548	1.93122	0.982335	1.3461	1.42936	4.25198	5.04147	4.37869	3.63681	3.53507	2.96461
728780	ENSG00000189045	ANKDD1B	ankyrin repeat and death domain containing 1B	5	0.895239	1.90018	2.86905	3.84436	2.55765	3.02222	3.76688	4.44337	3.24518	5.48392	7.49972	6.00701	4.1552	4.56998	3.53646
81285	ENSG00000167332	OR51E2	olfactory receptor family 51 subfamily E member 2	11	2.45345	1.48556	-0.424282	3.25435	3.21689	3.13749	1.51439	1.06132	1.77462	6.5833	4.21331	5.79342	3.63904	4.4482	3.90984
118663	ENSG00000138152	BTBD16	BTB domain containing 16	10	-0.424282	0.799922	1.04078	3.15645	3.46333	2.78541	2.0623	1.45748	1.87084	5.92008	5.0729	5.35195	2.52767	2.01146	-0.424282
NA	NA	NA	NA	NA	-0.424282	-0.424282	-0.424282	-0.424282	2.28166	2.71787	-0.424282	-0.424282	0.0959818	3.42442	4.88681	4.72384	2.03723	1.55402	0.722507
220202	ENSG00000179774	ATOH7	atonal bHLH transcription factor 7	10	0.895239	1.45249	2.86905	1.07523	1.48652	-0.424282	0.917609	-0.424282	0.0959818	4.04814	4.16876	4.11855	1.46136	-0.424282	1.79066
83999	ENSG00000183762	KREMEN1	kringle containing transmembrane protein 1	22	8.50385	8.76356	8.53727	8.33143	8.55145	8.27368	7.92824	8.93131	8.53138	10.3402	9.83959	10.413	8.62172	8.47529	8.48106
102724770	ENSG00000278817	LOC102724770	protein DGCR6	22	7.09838	6.88445	6.88933	5.20742	5.66309	6.01357	6.51565	5.83264	3.82467	7.51193	8.49723	8.10983	5.93513	6.0295	5.79416
1153	ENSG00000099622	CIRBP	cold inducible RNA binding protein	19	12.2129	12.1296	12.1743	11.4197	11.4676	11.4818	12.3799	12.2729	11.8176	13.5544	13.5377	13.5999	11.1777	11.1531	11.1118
10418	ENSG00000262655	SPON1	spondin 1	11	4.3792	4.22262	4.04359	5.42501	4.78057	5.53135	6.11031	7.09962	6.87326	8.01135	8.82558	9.39569	7.73906	7.9434	7.76156
79755	ENSG00000141579	ZNF750	zinc finger protein 750	17	2.38727	0.84016	-0.424282	3.15645	2.67998	3.40862	0.942291	0.110636	1.24357	5.44708	4.9705	5.16797	3.82066	4.35937	4.09384
253559	ENSG00000175161	CADM2	cell adhesion molecule 2	3	-0.424282	-0.424282	-0.424282	1.07523	0.826732	-0.424282	1.29917	-0.424282	-0.424282	3.58848	3.22734	4.59788	3.29033	3.54854	2.99709
25975	ENSG00000198759	EGFL6	EGF like domain multiple 6	X	-0.424282	-0.424282	1.04078	-0.424282	2.28067	-0.424282	1.60063	0.80384	2.21045	4.67639	7.1948	6.37317	-0.424282	2.01146	3.15198
1641	ENSG00000077279	DCX	doublecortin	X	3.57948	2.76997	1.75399	2.95902	2.79427	1.68352	0.919232	0.109402	0.478826	3.85057	4.23484	5.52213	3.93209	3.68232	3.93214
27254	ENSG00000172346	CSDC2	cold shock domain containing C2	22	3.81984	3.42941	3.04383	6.08573	6.18772	5.96353	4.81353	4.98157	5.86227	8.16372	7.11567	7.81231	8.33643	8.23458	8.1948
720	ENSG00000206340	C4A	complement C4A (Rodgers blood group)	6	4.30123	0.430073	1.74962	1.06502	1.7015	2.73705	1.84914	1.19419	3.49442	5.72222	6.38078	6.27347	4.17539	2.66039	3.28179
145957	ENSG00000169752	NRG4	neuregulin 4	15	1.57271	1.98121	3.33766	3.15823	3.64874	4.33452	2.85431	2.65074	2.96521	6.18169	4.99637	5.85248	4.23551	4.64296	4.07429
552889	ENSG00000253719	ATXN7L3B	ataxin 7 like 3B	12	10.5094	10.5939	10.4801	10.1795	10.2038	10.2242	10.5687	11.0854	10.7972	12.1794	12.2047	12.1197	10.6067	10.6212	10.6381
4888	ENSG00000226306	NPY6R	neuropeptide Y receptor Y6 (pseudogene)	5	2.37963	0.799922	-0.424282	3.15684	1.49424	2.14883	1.45776	1.27069	1.24069	4.9945	4.776	4.76287	2.78678	2.63777	3.15976
NA	NA	NA	NA	NA	-0.424282	1.45249	1.04078	2.46696	2.59607	3.20234	0.965824	2.36206	2.10589	5.16618	4.44205	4.70994	3.29033	2.72138	2.92957
5345	ENSG00000167711	SERPINF2	serpin family F member 2	17	1.57214	1.16215	2.00827	3.54102	1.48616	1.37292	4.33696	4.36585	1.02814	6.53346	9.36495	8.22196	2.39624	-0.424282	1.79065
343066	ENSG00000204518	AADACL4	arylacetamide deacetylase like 4	1	-0.424282	-0.424282	-0.424282	-0.424282	-0.424282	-0.424282	-0.424282	-0.424282	-0.424282	4.04814	4.85582	1.87933	-0.424282	0.880313	0.722507
120376	ENSG00000214290	COLCA2	colorectal cancer associated 2	11	0.895239	-0.424282	-0.424282	3.15645	2.28067	1.68026	0.39736	-0.424282	-0.424282	3.94622	5.31932	4.70994	1.90994	2.35825	0.722507
10916	ENSG00000102316	MAGED2	MAGE family member D2	X	11.9691	11.9502	11.895	12.0503	12.1084	12.0903	12.0028	12.7806	12.4274	14.1051	13.5293	13.9612	12.123	12.029	12.1924
131034	ENSG00000196353	CPNE4	copine 4	3	-0.424282	-0.424282	-0.424282	-0.424282	-0.424282	0.98188	0.39736	2.02868	2.10589	7.10101	3.45057	5.00178	2.95882	2.87157	2.82356
2702	ENSG00000265107	GJA5	gap junction protein alpha 5	1	-0.424282	0.799922	-0.424282	-0.424282	-0.424282	-0.424282	-0.424282	-0.424282	2.39927	4.47151	3.81427	5.04516	3.29033	1.55402	1.35326
8338	ENSG00000184260	HIST2H2AC	histone cluster 2 H2A family member c	1	11.5656	11.5621	11.603	9.30236	9.28645	9.27752	1.73984	0.80384	1.03398	9.02228	9.52849	9.37963	9.2439	9.20219	9.39425
7434	ENSG00000106018	VIPR2	vasoactive intestinal peptide receptor 2	7	0.898461	1.90619	-0.424282	2.28817	3.0079	1.74133	0.689792	0.209559	-0.424282	3.47981	5.71434	4.34577	3.59004	2.38113	2.40794
3008	ENSG00000168298	HIST1H1E	histone cluster 1 H1 family member e	6	13.6053	13.5431	13.533	11.337	11.4061	11.383	0.68081	0.497976	0.779015	10.785	10.8442	11.1729	10.9248	11.0747	11.1136
151827	ENSG00000171757	LRRC34	leucine rich repeat containing 34	3	6.72291	6.69361	6.82204	6.11973	5.86605	5.92172	5.56606	5.29326	4.66727	7.27951	7.56548	7.23551	6.4649	6.44568	6.63186
84502	ENSG00000092051	JPH4	junctophilin 4	14	1.57271	0.799922	1.04078	2.91733	3.16556	3.70526	3.53743	-0.424282	0.0959818	4.73869	6.20212	6.40682	2.75929	1.55402	2.12584
147923	ENSG00000197050	ZNF420	zinc finger protein 420	19	7.27727	7.19113	7.37568	7.62097	7.739	7.50407	6.59839	6.75763	6.08166	8.87008	8.65692	8.81329	8.08154	7.91093	8.09269
685	ENSG00000174808	BTC	betacellulin	4	4.12646	1.90018	3.10735	3.15645	3.92063	3.83525	5.99215	5.37273	5.74988	8.40148	7.50596	7.62434	4.38059	4.56998	4.65397
30815	ENSG00000160408	ST6GALNAC6	ST6 N-acetylgalactosaminide alpha-2,6-sialyltransferase 6	9	9.26715	9.32431	9.2453	8.81338	8.84028	8.92013	8.82858	9.61805	9.48829	11.8372	10.5939	11.2938	8.26012	8.16698	8.28688
83450	ENSG00000171962	DRC3	dynein regulatory complex subunit 3	17	5.55985	5.48316	5.18091	5.32817	5.15508	5.15699	5.9334	6.67953	6.08466	7.72662	8.64374	8.17817	5.77403	5.62686	5.65402
57604	ENSG00000250305	KIAA1456	KIAA1456	8	6.14377	6.46437	6.66561	6.7253	6.37368	6.87769	4.59268	5.23015	5.40411	6.93793	9.22893	8.56128	8.42415	8.50974	8.16717
NA	NA	NA	NA	NA	3.09562	4.36885	4.25663	4.875	4.10438	4.66345	4.8027	3.63437	1.42584	8.80968	6.17107	7.20396	-0.424282	2.01146	1.79066
92292	ENSG00000166840	GLYATL1	glycine-N-acyltransferase like 1	11	4.8386	4.88866	4.95066	6.18831	6.28317	6.06944	5.9122	4.39844	5.00597	7.14768	10.02	7.97772	4.99443	5.0231	4.48937
344	ENSG00000224916	APOC2	apolipoprotein C2	19	-0.424282	1.06267	-0.424282	-0.424282	-0.424282	-0.424282	-0.424282	0.109321	-0.424282	2.56353	5.16674	4.97379	1.06876	1.15601	0.975507
115560	ENSG00000186446	ZNF501	zinc finger protein 501	3	5.59701	5.74786	5.6488	5.39116	5.34393	5.6057	3.60995	2.72092	3.38639	6.56426	6.6727	6.64351	5.14208	5.21819	5.20721
142827	ENSG00000173124	ACSM6	acyl-CoA synthetase medium-chain family member 6	10	3.42996	4.11147	3.11031	2.9304	2.55765	2.15012	1.1236	0.111879	1.03128	4.05475	4.11398	4.54603	5.70465	5.99946	5.6751
NA	NA	NA	NA	NA	2.65964	2.94781	3.10735	1.79448	3.71002	3.83525	2.5588	4.06641	3.59343	5.89294	6.02247	5.54562	3.55972	4.19174	2.99709
115560	ENSG00000281661	ZNF501	zinc finger protein 501	3	5.59982	5.74734	5.64774	5.39014	5.3434	5.60499	3.60928	2.72019	3.39262	6.56354	6.6721	6.6425	5.1418	5.21798	5.20708
2	ENSG00000175899	A2M	alpha-2-macroglobulin	12	1.57271	0.799922	1.75252	3.15645	2.28067	2.50195	2.81475	2.43679	2.71583	6.04861	5.1703	6.00701	5.8068	5.4052	5.49449
143379	ENSG00000165863	C10orf82	chromosome 10 open reading frame 82	10	2.70147	3.11368	3.3137	3.97365	3.55432	4.29736	3.18618	2.49063	2.36474	6.47216	5.48158	5.47885	5.10885	5.08489	5.53271
10206	ENSG00000204977	TRIM13	tripartite motif containing 13	13	8.34026	8.26246	8.19355	8.50661	8.48906	8.28182	8.62499	9.13356	8.96178	10.4861	10.2693	10.4066	9.92131	9.799	9.98251
83988	ENSG00000104490	NCALD	neurocalcin delta	8	5.65398	5.03565	5.19798	7.97155	7.6424	7.78984	6.99046	6.35166	6.6226	8.99041	9.50297	8.87483	7.66241	7.3633	7.22399
84519	ENSG00000111644	ACRBP	acrosin binding protein	12	-0.424282	0.799922	1.04078	2.91733	3.32211	1.68026	2.48703	2.02868	2.64296	5.5549	5.37486	5.00178	2.25162	3.07282	2.62626
6608	ENSG00000128602	SMO	smoothened, frizzled class receptor	7	7.79813	8.0424	7.95848	8.04955	8.16317	8.1602	9.09059	9.95847	8.85532	11.1936	10.8106	10.9535	9.35426	9.27296	9.22385
1378	ENSG00000203710	CR1	complement C3b/C4b receptor 1 (Knops blood group)	1	2.06382	3.29554	2.2754	2.93362	2.57351	1.69668	1.99496	1.51207	1.59894	7.2446	4.05258	5.23594	3.61936	4.17606	3.44578
633	ENSG00000182492	BGN	biglycan	X	3.81985	2.51707	4.04358	6.27322	6.51541	6.13741	5.35167	1.30644	9.15872	10.923	8.93588	10.7941	6.98717	6.9843	6.94358
83756	ENSG00000169962	TAS1R3	taste 1 receptor member 3	1	4.89373	4.83933	4.15404	5.75107	5.35244	4.97686	2.5588	3.2854	3.42979	6.85603	6.455	6.75915	5.6425	6.00648	5.80582
151050	ENSG00000144445	KANSL1L	KAT8 regulatory NSL complex subunit 1 like	2	8.5538	8.56429	8.66639	9.04565	8.9437	8.84961	8.20274	8.45257	8.03378	10.0122	10.4383	10.1734	8.8734	8.91869	8.75447
NA	NA	NA	NA	NA	2.65964	2.24135	2.227	4.6587	4.41375	4.51615	4.66313	1.90566	5.10425	8.63233	6.94245	7.52825	1.46136	1.55402	-0.424282
2792	ENSG00000127928	GNGT1	G protein subunit gamma transducin 1	7	1.66399	2.07458	3.15405	3.2475	2.84866	2.75136	0.929176	0.819828	0.492425	5.95241	5.43287	5.10209	3.63668	4.21121	3.60374
NA	NA	NA	NA	NA	2.07576	0.826145	2.63163	3.74985	3.21877	2.81352	1.15872	2.50918	1.77878	5.67756	5.1808	5.3983	4.58149	4.94389	4.61352
54084	ENSG00000175894	TSPEAR	thrombospondin type laminin G domain and EAR repeats	21	0.895239	0.799922	-0.424282	2.63055	2.55765	3.40379	1.29917	0.109321	-0.424282	3.71784	6.70303	4.86323	4.69216	5.20551	4.54635
7916	ENSG00000226618	PRRC2A	proline rich coiled-coil 2A	6	4.72051	4.10633	5.14691	4.79569	4.71339	4.65168	11.3912	4.80106	4.6662	11.1251	10.5875	10.7989	10.5604	10.5819	10.4145
131920	ENSG00000198398	TMEM207	transmembrane protein 207	3	-0.424282	-0.424282	-0.424282	-0.424282	-0.424282	-0.424282	-0.424282	-0.424282	-0.424282	0.905828	4.55281	5.00178	-0.424282	-0.424282	-0.424282
1381	ENSG00000166426	CRABP1	cellular retinoic acid binding protein 1	15	-0.424282	0.799922	-0.424282	2.27225	2.78992	3.02222	0.39736	-0.424282	0.0959818	4.23264	4.77554	4.19757	0.8069	0.880313	0.722507
4635	ENSG00000198336	MYL4	myosin light chain 4	17	0.895239	-0.424282	2.227	-0.424282	1.93756	2.50195	1.29917	2.14203	1.2407	5.1126	5.26154	5.16797	0.8069	-0.424282	0.722507
54346	ENSG00000112494	UNC93A	unc-93 homolog A (C. elegans)	6	-0.424282	-0.424282	-0.424282	-0.424282	-0.424282	-0.424282	-0.424282	-0.424282	-0.424282	2.0463	3.34327	2.2194	2.52767	-0.424282	2.12584
10522	ENSG00000282712	DEAF1	DEAF1, transcription factor	11	6.27911	6.44388	6.60197	6.47061	5.59998	6.71742	4.63689	4.26221	3.35254	7.72526	7.55733	7.41029	5.87392	5.48515	5.90953
3007	ENSG00000124575	HIST1H1D	histone cluster 1 H1 family member d	6	12.3208	12.274	12.3247	10.085	9.99136	10.0359	-0.424282	0.109321	-0.424282	8.63643	9.66919	9.88634	9.61665	9.54674	9.79945
128178	ENSG00000186197	EDARADD	EDAR associated death domain	1	-0.424282	1.89529	1.51958	3.25593	3.16677	4.16055	2.10739	0.360427	2.36922	5.22051	5.53896	5.79619	5.04309	5.03417	4.68263
219287	ENSG00000165566	AMER2	APC membrane recruitment protein 2	13	2.89985	3.13012	2.58952	3.16588	3.00058	2.51304	2.49191	2.14316	2.48645	4.82725	6.62868	5.45648	4.83453	4.71922	4.66799
79191	ENSG00000177508	IRX3	iroquois homeobox 3	16	-0.424282	-0.424282	-0.424282	4.09486	4.01543	4.16694	4.27098	2.52303	3.74038	5.89086	9.02107	6.02878	4.44852	4.56998	4.65397
9374	ENSG00000206256	PPT2	palmitoyl-protein thioesterase 2	6	0.25841	0.451604	0.442174	0.651475	0.463133	1.21862	-0.0947365	6.22008	6.71247	8.01784	7.83638	7.44217	5.81573	5.61023	7.29323
1734	ENSG00000211448	DIO2	iodothyronine deiodinase 2	14	4.45448	4.83933	4.75423	3.86658	3.35203	3.88339	2.57532	2.62361	5.27085	6.4872	5.85247	7.49926	4.6544	5.25733	4.71619
374569	ENSG00000166183	ASPG	asparaginase	14	2.38305	-0.424282	-0.424282	1.79448	1.94434	1.68536	0.401298	2.3477	2.39993	5.68735	5.45807	5.00379	3.30356	4.64355	2.83486
642987	ENSG00000186952	TMEM232	transmembrane protein 232	5	3.57291	4.06992	4.62734	5.23123	4.67341	5.49759	3.86829	4.49436	4.75988	6.66362	7.71156	7.14267	3.70074	4.21086	4.49244
29895	ENSG00000180209	MYLPF	myosin light chain, phosphorylatable, fast skeletal muscle	16	1.57271	2.51707	3.10735	-0.424282	1.48652	1.68026	1.60063	0.497976	1.42584	4.73869	4.50382	4.91091	3.13408	0.880313	2.12584
83852	ENSG00000136169	SETDB2	SET domain bifurcated 2	13	7.74933	7.6941	7.72868	7.34292	7.4296	7.56368	7.88488	7.88881	7.36308	9.13406	9.44846	9.06465	8.81788	8.8156	8.76071
NA	NA	NA	NA	NA	-0.424282	-0.424282	-0.424282	-0.424282	-0.424282	-0.424282	-0.424282	0.50228	-0.424282	3.4964	2.98092	3.26826	2.57716	2.39284	2.15766
84239	ENSG00000127249	ATP13A4	ATPase 13A4	3	0.895239	-0.424282	-0.424282	-0.424282	1.71048	2.14883	1.25984	1.05607	1.99315	3.83654	4.76325	4.89904	1.90994	3.54854	1.35326
80318	ENSG00000165113	GKAP1	G kinase anchoring protein 1	9	5.87553	5.9187	5.66124	6.43533	6.20487	5.9309	5.34969	5.28906	5.85039	7.9665	7.46815	7.74104	6.21052	6.33488	5.93944
647309	ENSG00000205835	GMNC	geminin coiled-coil domain containing	3	2.37963	0.799922	2.58345	3.36151	1.48652	1.68026	1.45776	1.62283	2.21045	4.91092	7.93807	6.81033	2.52767	3.2494	2.39764
51085	ENSG00000009950	MLXIPL	MLX interacting protein like	7	3.37619	4.0474	3.75268	4.30835	5.05209	4.69289	4.0242	1.63634	2.41323	6.42405	7.54038	5.96569	4.52911	4.9476	4.29703
NA	NA	NA	NA	NA	-0.424282	3.2087	-0.424282	-0.424282	1.6828	-0.424282	-0.386053	-0.424282	1.88179	3.70635	5.38233	5.39523	4.40704	2.06607	4.69665
2948	ENSG00000168765	GSTM4	glutathione S-transferase mu 4	1	8.50674	8.41797	8.38815	6.15174	5.65778	5.94046	7.18354	4.42108	6.88214	8.29677	9.07151	8.80718	7.48916	7.35954	7.34605
123876	ENSG00000183747	ACSM2A	acyl-CoA synthetase medium-chain family member 2A	16	4.74816	5.29433	4.98641	4.94733	5.99963	6.10171	2.73241	4.58276	3.67453	6.67671	8.5014	6.70688	6.74508	6.55844	6.74055
493753	ENSG00000183513	COA5	cytochrome c oxidase assembly factor 5	2	7.94982	7.8376	7.83483	8.41644	8.54263	8.77284	8.18841	8.5383	8.36436	9.94745	9.95445	9.84044	8.22354	8.27334	8.19076
5444	ENSG00000005421	PON1	paraoxonase 1	7	2.03261	0.799922	-0.424282	-0.424282	2.7901	2.20698	0.0442581	0.497976	0.779014	4.81276	5.03912	4.66546	3.57274	2.89181	1.8169
367	ENSG00000169083	AR	androgen receptor	X	2.03187	0.799922	2.227	3.17633	3.32211	3.02636	2.02635	3.51341	2.85623	4.73869	7.27935	6.48842	3.67763	4.73897	4.27635
79192	ENSG00000170549	IRX1	iroquois homeobox 1	5	-0.424282	-0.424282	-0.424282	-0.424282	0.826732	-0.424282	-0.424282	0.109321	5.86649	3.83654	7.18854	5.84464	2.25162	1.55402	1.35326
25973	ENSG00000162396	PARS2	prolyl-tRNA synthetase 2, mitochondrial (putative)	1	6.23708	6.74545	6.63161	6.215	6.37541	6.48047	6.20282	6.69766	6.41826	7.80117	8.29196	8.27963	6.66062	6.86882	7.08285
7018	ENSG00000091513	TF	transferrin	3	4.15229	3.9864	4.49263	5.25355	4.52792	4.30161	2.85755	2.4394	3.14701	6.1599	5.97524	5.92223	4.73121	4.69942	4.44653
2915	ENSG00000168959	GRM5	glutamate metabotropic receptor 5	11	2.65964	2.24135	3.49086	2.91733	2.78992	-0.424282	0.0442581	0.497976	1.02824	3.11171	4.81624	4.3437	2.75929	2.87157	2.39764
3568	ENSG00000091181	IL5RA	interleukin 5 receptor subunit alpha	3	1.57271	0.799922	1.75252	2.31989	2.55765	2.14883	0.39736	1.45748	1.42584	4.25401	6.24747	4.03535	2.56512	3.92816	3.00518
54823	ENSG00000116668	SWT1	SWT1, RNA endoribonuclease homolog	1	6.89366	6.81089	6.61239	6.84725	6.80501	6.78398	6.07403	6.85972	6.46656	8.30183	8.15984	8.23818	7.3962	7.56364	7.56877
101928303	ENSG00000236155	LOC101928303	uncharacterized LOC101928303	1	3.86766	3.0485	3.93699	4.53366	2.72935	3.45229	1.98377	2.04466	2.66462	5.05428	5.42765	5.1682	5.19371	5.13596	5.08386
4488	ENSG00000120149	MSX2	msh homeobox 2	5	-0.424282	-0.424282	-0.424282	-0.424282	0.826732	-0.424282	5.99862	0.109321	6.70448	7.11282	6.9877	8.27052	5.8068	5.28873	5.52316
3221	ENSG00000198353	HOXC4	homeobox C4	12	6.94277	6.65572	6.91133	5.67827	5.38831	5.90898	5.85023	6.73537	6.75479	7.89861	8.82282	7.94472	6.35911	6.25023	6.08213
157574	ENSG00000214050	FBXO16	F-box protein 16	8	4.66677	4.83933	5.05127	4.71358	4.72556	5.02474	4.35723	5.3001	5.38682	7.32295	6.84128	6.84037	6.0884	5.45489	5.92489
90871	ENSG00000137038	TMEM261	transmembrane protein 261	9	9.57382	9.60079	9.59542	9.06962	9.10313	9.24567	9.08453	9.10601	8.90672	10.8552	10.4764	10.4332	9.13987	8.99177	9.09848
126695	ENSG00000175707	KDF1	keratinocyte differentiation factor 1	1	2.65964	3.27908	3.65012	1.07523	3.16556	2.78541	2.62717	4.37545	3.8086	5.5549	7.51835	6.53407	6.74409	6.4296	6.49704
388695	ENSG00000163155	LYSMD1	LysM domain containing 1	1	7.86863	7.56945	7.82293	7.58048	7.87162	7.62584	7.16709	7.23992	7.12476	9.22049	8.81808	9.11951	7.96461	7.92401	8.19479
1460	ENSG00000230700	CSNK2B	casein kinase 2 beta	6	4.83576	4.39535	4.12492	5.32311	4.80041	4.71207	8.25458	4.99063	4.57048	8.48972	8.62957	8.57984	8.55374	8.44195	8.5233
999	ENSG00000039068	CDH1	cadherin 1	16	5.10176	5.15433	5.26956	7.52883	7.49176	7.54399	3.19001	4.61832	5.94963	7.88602	9.91644	9.11901	11.3592	11.4618	11.3547
50717	ENSG00000132716	DCAF8	DDB1 and CUL4 associated factor 8	1	10.3959	10.1541	10.208	10.2661	10.2928	10.18	11.1664	11.5304	11.078	12.8768	12.4991	12.666	10.5117	10.4995	10.4616
91860	ENSG00000129007	CALML4	calmodulin like 4	15	6.37631	6.28867	6.42193	5.5701	5.49878	5.0341	5.3301	4.94056	4.33676	6.20657	8.74381	7.89152	5.56305	5.68582	5.8373
8707	ENSG00000162630	B3GALT2	beta-1,3-galactosyltransferase 2	1	4.94684	4.56368	4.88811	4.94044	4.72555	4.51615	1.84986	1.62283	0.779015	9.13041	5.45437	6.05023	5.35455	5.36741	5.34192
3910	ENSG00000112769	LAMA4	laminin subunit alpha 4	6	6.48464	6.44807	6.62185	7.38562	7.52719	7.58341	3.80612	3.33911	7.29839	8.32147	10.0083	9.21304	7.07997	6.96375	7.14081
11061	ENSG00000136110	CNMD	chondromodulin	13	-0.424282	-0.424282	1.04078	-0.424282	1.48652	1.68026	-0.424282	-0.424282	-0.424282	8.01135	2.96312	4.95706	2.52767	3.07282	3.92814
150248	ENSG00000169314	C22orf15	chromosome 22 open reading frame 15	22	-0.424282	-0.424282	1.04078	-0.424282	0.826732	-0.424282	0.39736	-0.424282	1.02825	3.58848	5.74151	3.83857	0.8069	0.880313	2.72157
150221	ENSG00000183246	RIMBP3C	RIMS binding protein 3C	22	14.0441	13.959	14.0374	14.1759	14.246	14.3979	1.77531	2.77482	1.61559	15.1398	14.7367	15.0275	12.6213	13.0713	13.0023
312	ENSG00000104537	ANXA13	annexin A13	8	4.20436	3.10092	4.09823	5.02379	4.18305	5.49022	3.17592	2.45542	2.53076	5.2148	7.66319	6.80293	5.45455	5.31146	5.547
7730	ENSG00000188629	ZNF177	zinc finger protein 177	19	4.94828	3.68799	1.79493	4.87769	4.72739	-0.424262	3.47546	5.02798	4.01852	6.99803	7.25474	7.64395	4.76309	5.61123	5.16209
3012	ENSG00000277075	HIST1H2AE	histone cluster 1 H2A family member e	6	12.2855	12.1694	12.2482	9.84762	9.76111	9.76526	3.08162	2.6044	3.08936	9.42852	10.2379	10.4095	10.3073	10.2398	10.5741
115584	ENSG00000158865	SLC5A11	solute carrier family 5 member 11	16	-0.424282	0.799922	-0.424282	1.79448	-0.424282	-0.424282	0.917609	0.109321	1.2407	4.3962	5.87615	3.25501	2.52767	2.63762	0.722507
8789	ENSG00000130957	FBP2	fructose-bisphosphatase 2	9	0.895239	-0.424282	-0.424282	-0.424282	0.826732	-0.424282	1.12097	0.109321	-0.424282	3.44637	4.89435	3.3957	4.23431	3.90569	4.43005
129530	ENSG00000144214	LYG1	lysozyme g1	2	0.895239	2.24135	1.04078	1.07523	2.55765	0.98188	2.0623	2.24712	1.5899	4.54309	5.34736	4.86323	4.1552	3.9057	3.15198
NA	NA	NA	NA	NA	2.03571	3.6208	3.10735	3.70405	2.45741	2.5233	2.53108	3.12408	2.66359	6.0138	5.34485	5.77135	4.33814	3.88605	2.74203
27283	ENSG00000137251	TINAG	tubulointerstitial nephritis antigen	6	-0.424282	-0.424282	-0.424282	-0.424282	2.28067	-0.424282	5.56541	6.72975	4.35641	6.89758	8.85028	8.21937	1.90994	2.35825	1.35326
3990	ENSG00000166035	LIPC	lipase C, hepatic type	15	2.90661	4.0921	3.63627	4.10273	5.10553	4.89696	3.85749	4.30623	3.77622	5.83722	7.60363	7.41306	4.85905	5.72881	5.13416
55888	ENSG00000281894	ZKSCAN7	zinc finger with KRAB and SCAN domains 7	3	5.27603	5.52312	5.54912	5.86564	5.74869	5.78054	5.42637	5.48504	5.70277	7.38396	7.30589	7.22091	5.90626	5.93279	5.92695
55888	ENSG00000196345	ZKSCAN7	zinc finger with KRAB and SCAN domains 7	3	5.27713	5.5237	5.55029	5.86643	5.74932	5.78126	5.42741	5.48641	5.70146	7.38502	7.30684	7.22176	5.90626	5.933	5.91838
393	ENSG00000089820	ARHGAP4	Rho GTPase activating protein 4	X	3.27245	2.24135	2.35045	4.94045	4.83357	5.18627	5.04688	5.32551	7.4357	7.71856	8.20025	8.32771	4.90053	5.51297	4.99327
29986	ENSG00000165794	SLC39A2	solute carrier family 39 member 2	14	-0.424282	0.799922	1.75252	-0.424282	-0.424282	-0.424282	0.0442581	-0.424282	0.477548	1.58594	4.55281	2.72528	1.90994	0.880313	1.79066
284339	ENSG00000167619	TMEM145	transmembrane protein 145	19	3.18911	4.29669	3.74418	4.11541	3.9795	4.04234	3.22285	3.74627	3.32349	6.43761	6.01766	5.78161	5.11887	5.48935	5.39002
4900	ENSG00000154146	NRGN	neurogranin	11	3.42996	3.66616	3.10735	3.54102	4.10438	3.83525	7.23164	2.52303	4.33344	6.92463	8.2293	7.92064	4.23431	3.54854	4.0902
5525	ENSG00000066027	PPP2R5A	protein phosphatase 2 regulatory subunit B'alpha	1	8.95973	8.86351	8.90591	8.91947	8.85337	8.84	8.59105	8.73122	8.36416	10.1667	10.1331	10.2048	9.63339	9.54674	9.70726
646603	ENSG00000237136	C4orf51	chromosome 4 open reading frame 51	4	0.895239	2.51707	-0.424282	1.79448	0.496167	2.14883	0.39736	1.27069	0.0959818	3.44637	3.55045	4.3437	3.29033	2.35825	3.15198
NA	NA	NA	NA	NA	-0.424282	0.799922	-0.424282	2.2736	2.55765	3.56371	1.12097	-0.424282	2.69172	6.58954	4.09763	5.81261	3.13408	3.51581	3.25496
55764	ENSG00000163913	IFT122	intraflagellar transport 122	3	9.23294	9.19296	9.2204	8.25711	7.97485	8.07106	8.6076	8.53399	8.1613	10.0033	10.1524	10.0642	8.00208	8.22399	8.12295
6892	ENSG00000231925	TAPBP	TAP binding protein	6	4.78481	4.31429	4.54858	5.73484	4.24022	5.22833	5.46143	5.92312	9.59938	10.048	9.69573	9.67037	9.90248	9.58418	9.4863
2561	ENSG00000145864	GABRB2	gamma-aminobutyric acid type A receptor beta2 subunit	5	-0.424282	0.799922	-0.424282	-0.424282	-0.424282	0.98188	-0.424282	-0.424282	-0.424282	0.905828	3.34327	4.71094	1.46136	-0.424282	1.35326
644041	ENSG00000206043	C18orf63	chromosome 18 open reading frame 63	18	-0.424282	-0.424282	-0.424282	-0.424282	0.826732	-0.424282	0.39736	0.497976	0.477548	2.04629	5.47993	3.75045	-0.424282	1.55402	-0.424282
140679	ENSG00000101438	SLC32A1	solute carrier family 32 member 1	20	-0.424282	-0.424282	-0.424282	-0.424282	-0.424282	-0.424282	-0.424282	-0.424282	0.0959818	2.6752	6.99658	2.92426	-0.424282	-0.424282	0.722507
91522	ENSG00000050767	COL23A1	collagen type XXIII alpha 1 chain	5	-0.424282	0.799922	-0.424282	-0.424282	2.55765	2.14883	-0.424282	-0.424282	-0.424282	3.28873	3.34327	3.3957	2.75929	2.01146	2.82356
27030	ENSG00000119684	MLH3	mutL homolog 3	14	8.5604	8.58797	8.57961	8.98396	9.01123	9.09485	8.42246	8.31253	8.42672	10.2653	10.1159	10.2403	8.69178	8.75635	8.83598
170960	ENSG00000182903	ZNF721	zinc finger protein 721	4	8.76594	8.81583	8.74173	8.71105	8.63068	8.5863	7.94204	8.49773	7.91352	9.88928	9.80405	9.97093	9.42673	9.43017	9.3094
10586	ENSG00000181541	MAB21L2	mab-21 like 2	4	1.57271	1.90018	2.227	2.63055	1.93756	3.22558	0.68081	1.45748	0.0959818	5.1126	4.10449	4.47638	4.57548	4.97366	4.65397
8364	ENSG00000197061	HIST1H4C	histone cluster 1 H4 family member c	6	12.9879	12.8794	13.0343	11.2233	11.2177	11.3059	0.39736	0.109321	0.0959818	10.0503	10.4929	10.6887	10.6632	10.7313	11.0448
340895	ENSG00000204740	MALRD1	MAM and LDL receptor class A domain containing 1	10	3.09562	1.90018	2.86905	1.07523	1.93756	2.14884	-0.424282	1.27069	1.02824	4.47151	4.81624	4.70994	-0.424282	1.55402	0.722507
3024	ENSG00000124610	HIST1H1A	histone cluster 1 H1 family member a	6	10.2726	10.2709	10.2601	7.40612	7.20764	7.38173	-0.424282	-0.424282	-0.424282	6.2757	8.11976	7.7278	8.91822	8.66959	9.07931
100271846	ENSG00000268964	ERVV-2	endogenous retrovirus group V member 2	19	-0.424282	-0.424282	-0.424282	-0.424282	-0.424282	-0.424282	-0.424282	-0.424282	-0.424282	2.57985	3.74306	2.87251	2.52767	1.8085	-0.424282
3752	ENSG00000171385	KCND3	potassium voltage-gated channel subfamily D member 3	1	2.81323	3.00302	3.53028	2.33825	4.15175	3.77252	2.17221	1.81204	1.87454	6.72954	4.63148	4.95895	4.97428	5.39745	4.68284
84911	ENSG00000161298	ZNF382	zinc finger protein 382	19	7.35371	7.10607	7.05962	7.71271	7.58621	7.65367	6.10498	6.08322	6.03566	8.6474	8.56614	8.79659	8.48038	8.50003	8.27913
399947	ENSG00000185742	C11orf87	chromosome 11 open reading frame 87	11	1.57271	-0.424282	2.86905	3.36151	2.28067	1.68026	2.75489	2.68142	2.56622	8.94466	4.45311	7.60997	0.8069	2.01146	-0.424282
84189	ENSG00000184564	SLITRK6	SLIT and NTRK like family member 6	13	0.895239	-0.424282	1.04078	-0.424282	1.93756	-0.424282	-0.424282	0.80384	-0.424282	3.58848	2.96312	3.3957	-0.424282	0.880313	-0.424282
56271	ENSG00000102409	BEX4	brain expressed X-linked 4	X	7.99378	8.08535	7.81454	8.97128	8.96744	9.22507	9.7318	10.1993	9.77844	11.7077	11.0495	11.3031	9.43601	9.4117	9.61488
93145	ENSG00000105088	OLFM2	olfactomedin 2	19	2.89403	1.90018	2.227	4.40415	4.10437	3.56238	3.91096	3.97757	5.57485	6.79869	6.44206	6.53407	6.75754	6.82767	6.62158
1102	ENSG00000136161	RCBTB2	RCC1 and BTB domain containing protein 2	13	6.81013	6.78506	6.74184	7.66035	7.80684	7.77909	8.55202	8.20572	8.34618	9.46813	10.0025	9.88579	8.2108	8.28783	8.15076
9722	ENSG00000198929	NOS1AP	nitric oxide synthase 1 adaptor protein	1	3.50452	3.48132	3.31181	5.2294	5.4233	5.53123	4.9769	2.89053	5.92661	8.53249	7.02317	7.63412	5.45705	5.67554	5.20896
2329	ENSG00000076258	FMO4	flavin containing monooxygenase 4	1	4.3792	4.62318	4.52678	5.17605	5.15836	5.6061	6.25777	7.66191	5.72362	8.93804	8.29556	8.27052	5.3187	4.63503	4.97772
54627	ENSG00000212916	MAP10	microtubule associated protein 10	1	6.10313	6.17877	6.26395	7.0536	6.94405	6.8925	6.60152	5.93335	6.52856	8.59071	8.15588	8.14157	6.95729	7.09376	6.91992
170685	ENSG00000122824	NUDT10	nudix hydrolase 10	X	0.954861	1.95636	1.78581	2.67269	2.66222	1.00812	2.60889	1.10974	3.95684	4.3962	7.38026	6.39569	5.89191	5.79731	6.23084
170691	ENSG00000140470	ADAMTS17	ADAM metallopeptidase with thrombospondin type 1 motif 17	15	1.60043	-0.424282	2.90567	1.80912	1.96069	1.0423	0.0457895	0.80384	1.75579	4.08445	4.71834	4.78134	5.97889	5.44951	5.53036
340542	ENSG00000184515	BEX5	brain expressed X-linked 5	X	4.52603	4.05987	4.15404	3.70065	3.46333	3.56238	-0.424282	2.24712	1.02825	5.1589	6.03976	5.71635	5.72699	5.4052	6.15629
6870	ENSG00000169836	TACR3	tachykinin receptor 3	4	2.65964	1.45249	3.31181	4.80644	4.10438	3.83525	0.0442581	0.109321	0.0959818	6.47186	4.73366	5.04516	0.8069	1.55402	0.722507
64131	ENSG00000103489	XYLT1	xylosyltransferase 1	16	3.42996	3.54831	3.31181	4.09486	3.92063	3.95449	1.12097	1.62283	7.46312	8.61582	6.6135	7.79286	7.97616	8.02136	8.2081
130813	ENSG00000150873	C2orf50	chromosome 2 open reading frame 50	2	3.23907	3.43646	3.42613	4.39652	3.55215	3.79999	2.91656	2.21719	2.63177	4.88221	6.30422	5.08492	4.20873	4.17428	4.0494
388284	ENSG00000159761	C16orf86	chromosome 16 open reading frame 86	16	2.65964	3.12294	3.92397	4.57874	4.78057	4.51615	4.22856	3.15074	3.7435	6.12057	6.38909	6.37317	3.88797	2.87157	4.16487
27087	ENSG00000109956	B3GAT1	beta-1,3-glucuronyltransferase 1	11	2.03187	2.24135	2.86905	4.40415	4.10438	4.26248	2.5588	2.02868	2.21045	5.01528	6.87698	5.66203	5.42369	5.64517	5.40489
79740	ENSG00000169064	ZBBX	zinc finger B-box domain containing	3	0.895239	0.799922	1.04078	3.15645	3.81917	3.40379	4.09119	4.57031	2.78519	5.06476	8.56998	6.90755	3.4313	3.67767	3.83974
7078	ENSG00000100234	TIMP3	TIMP metallopeptidase inhibitor 3	22	6.72148	6.77198	6.89284	7.72678	7.38677	7.64369	2.62717	1.27069	10.4776	10.423	10.6906	11.2209	12.518	12.4927	12.6655
728194	ENSG00000169402	RSPH10B2	radial spoke head 10 homolog B2	7	1.34318	1.79899	1.50339	2.17814	2.3064	2.72517	2.03529	2.34387	1.28962	5.77928	6.51149	6.40252	3.97625	3.80555	3.91783
7567	ENSG00000157429	ZNF19	zinc finger protein 19	16	6.59813	6.72294	6.23564	6.42644	6.09872	6.48776	5.54366	6.15439	5.95123	7.73027	7.88798	7.70985	6.82216	6.77211	6.86061
57687	ENSG00000171724	VAT1L	vesicle amine transport 1 like	16	-0.424282	-0.424282	-0.424282	-0.424282	0.826732	0.98188	0.0442581	-0.424282	1.42584	2.6752	3.10127	4.86323	3.4313	2.87157	3.41933
91695	ENSG00000182841	RRP7BP	ribosomal RNA processing 7 homolog B, pseudogene	22	8.20289	8.20356	8.21108	8.27034	8.15323	8.135	7.63369	7.41637	7.66706	9.3362	9.45905	9.47505	8.25647	8.25793	7.96635
102724788	ENSG00000277196	LOC102724788	proline dehydrogenase 1, mitochondrial	22	-0.424282	1.91523	-0.424282	3.67869	4.42625	2.58293	6.57248	5.7883	2.35966	6.86523	9.13201	7.87495	5.16149	4.36896	3.53963
22844	ENSG00000070601	FRMPD1	FERM and PDZ domain containing 1	9	4.69974	3.93361	3.93071	4.04115	4.25819	4.33228	3.56515	2.86533	4.26852	7.18624	5.80875	6.44878	4.26856	5.03485	3.53917
25817	ENSG00000219438	FAM19A5	family with sequence similarity 19 member A5, C-C motif chemokine like	22	-0.424282	-0.424282	-0.424282	-0.424282	-0.424282	-0.424282	-0.424282	-0.424282	3.19509	2.0463	4.23029	4.11855	4.635	4.63504	4.93569
345	ENSG00000110245	APOC3	apolipoprotein C3	11	-0.424282	-0.424282	-0.424282	-0.424282	-0.424282	-0.424282	-0.424282	-0.424282	-0.424282	0.905828	3.45057	1.87933	0.8069	-0.424282	-0.424282
55599	ENSG00000185946	RNPC3	RNA binding region (RNP1, RRM) containing 3	1	8.00605	7.82503	8.05568	8.68895	8.41411	8.49228	8.59163	9.19724	8.8802	10.3186	10.3239	10.2229	8.27965	7.99049	8.02014
254050	ENSG00000158113	LRRC43	leucine rich repeat containing 43	12	2.89411	3.2848	1.04078	2.27885	2.55774	2.79571	2.81611	2.52327	3.14357	4.61131	6.80767	5.79477	3.67836	3.40682	4.09499
5091	ENSG00000173599	PC	pyruvate carboxylase	11	8.2794	8.14249	8.00373	8.07162	8.06686	8.10971	7.46434	6.80483	7.62795	9.90869	9.46678	9.14468	6.57204	6.61839	6.7605
283310	ENSG00000165899	OTOGL	otogelin like	12	1.57271	1.90018	1.75252	1.79448	2.28067	1.68026	1.73062	0.109321	2.64296	3.83654	4.73366	5.48391	1.46136	1.55402	2.62626
115399	ENSG00000161328	LRRC56	leucine rich repeat containing 56	11	2.6629	3.80263	-0.424282	2.38773	3.38582	2.34593	-0.424282	3.04675	3.81403	6.3854	5.82581	6.11499	3.77403	2.85316	3.47253
54556	ENSG00000071243	ING3	inhibitor of growth family member 3	7	8.44516	8.54754	8.58454	7.60087	7.72505	7.73813	7.43604	7.64278	7.36459	9.062	9.05332	8.93004	7.76594	7.66835	7.76756
55175	ENSG00000178502	KLHL11	kelch like family member 11	17	8.47258	8.72099	8.64726	8.00435	8.16317	7.97516	5.4848	5.94901	5.45226	8.98055	8.78515	8.86495	8.77012	8.86869	8.92134
NA	NA	NA	NA	NA	7.44729	7.20463	7.43199	6.74308	6.67473	6.51386	6.11394	6.59813	6.16884	7.89508	8.40903	7.79121	7.99356	8.09698	8.16633
60529	ENSG00000052850	ALX4	ALX homeobox 4	11	-0.424282	1.90018	1.04078	2.27225	0.826732	1.68026	0.39736	0.80384	0.0959818	3.58848	4.10449	3.94621	4.69216	4.43035	4.16488
54535	ENSG00000234114	CCHCR1	coiled-coil alpha-helical rod protein 1	6	2.18257	2.08966	2.43222	3.23699	2.10859	1.9845	0.632392	6.317	7.74183	8.11288	8.05935	8.16422	6.72695	6.67001	6.56453
10156	ENSG00000105808	RASA4	RAS p21 protein activator 4	7	8.14067	7.74885	7.61757	8.32448	8.42061	8.25858	7.30159	6.53375	7.01656	9.11381	9.8033	9.36849	7.6229	7.66704	7.48216
170392	ENSG00000138315	OIT3	oncoprotein induced transcript 3	10	-0.424282	0.799922	-0.424282	-0.424282	-0.424282	-0.424282	2.15784	0.80384	1.02825	2.9099	4.73366	4.03495	2.75929	1.55402	2.12584
10795	ENSG00000090612	ZNF268	zinc finger protein 268	12	9.91273	9.99943	10.0201	9.51449	9.47985	9.42773	8.43371	8.7436	8.50417	10.5886	10.7654	10.644	10.3458	10.3323	10.3862
80746	ENSG00000154743	TSEN2	tRNA splicing endonuclease subunit 2	3	7.41129	7.55339	7.56164	6.93239	6.7842	6.63016	6.69575	7.1808	7.06426	8.62993	8.68965	8.30264	7.77188	7.9458	7.79312
340596	ENSG00000182508	LHFPL1	lipoma HMGIC fusion partner-like 1	X	-0.424282	-0.424282	-0.424282	2.27225	1.93756	1.68026	2.0623	1.05607	2.48516	5.1589	4.64607	5.00178	3.29033	2.63762	2.82356
3655	ENSG00000091409	ITGA6	integrin subunit alpha 6	2	9.4413	9.39853	9.3065	9.83045	9.83931	9.88643	10.4672	10.4362	10.5827	11.8256	11.791	11.7499	11.5677	11.5667	11.7326
26074	ENSG00000089101	CFAP61	cilia and flagella associated protein 61	20	0.895239	0.799922	1.04078	-0.424282	2.28067	-0.424282	0.68081	-0.424282	0.779015	2.6752	5.71331	4.03495	1.90994	1.55402	0.722507
9376	ENSG00000149452	SLC22A8	solute carrier family 22 member 8	11	-0.424282	-0.424282	-0.424282	-0.424282	1.48652	-0.424282	-0.424282	-0.424282	-0.424282	2.39475	3.55045	3.09909	2.25162	2.63762	1.79066
7148	ENSG00000233323	TNXB	tenascin XB	6	0.380738	-0.00845167	-0.424282	2.93139	0.332779	2.93967	0.422757	0.502461	0.134597	5.50023	6.8126	5.53079	2.57078	1.69993	1.36488
5089	ENSG00000204304	PBX2	PBX homeobox 2	6	5.87625	6.25257	6.27636	1.84306	6.3143	5.74846	7.82524	8.32724	8.3576	10.8003	10.4196	10.3681	6.15366	7.54727	7.29857
2321	ENSG00000102755	FLT1	fms related tyrosine kinase 1	13	3.30567	3.29297	3.82265	3.94415	3.38421	3.73494	3.67637	2.57035	5.11474	7.48714	5.30499	7.39767	5.86989	6.24233	6.13846
171389	ENSG00000174885	NLRP6	NLR family pyrin domain containing 6	11	-0.424282	-0.424282	-0.424282	-0.424282	-0.424282	-0.424282	0.39736	-0.424282	-0.424282	3.11171	4.2893	1.87933	2.25162	2.87157	1.35326
126069	ENSG00000177599	ZNF491	zinc finger protein 491	19	4.21572	4.62318	4.82272	4.87647	5.3898	4.97686	2.15784	3.07313	3.3858	6.37749	6.10713	6.32776	4.95103	5.2055	5.63381
NA	NA	NA	NA	NA	-0.424282	3.0288	-0.424282	3.03975	3.16887	1.80595	4.37054	0.748974	3.12575	6.57178	5.77402	5.73173	7.87192	7.91745	7.95865
100113407	ENSG00000205269	TMEM170B	transmembrane protein 170B	6	7.52894	7.71416	7.6051	8.08514	8.15117	7.97259	7.00649	7.31951	6.78624	9.50309	8.86445	9.31292	8.45989	8.56389	8.6506
91947	ENSG00000140450	ARRDC4	arrestin domain containing 4	15	7.16418	7.15125	7.05821	8.55695	8.59016	8.49127	8.38066	9.48943	10.0452	10.6507	11.2574	11.1376	8.0654	8.14111	8.14954
2952	ENSG00000277656	GSTT1	glutathione S-transferase theta 1	22	3.92694	4.70775	4.16772	4.32746	4.45972	4.02443	7.74735	2.19246	8.30061	9.22705	9.31669	9.30844	8.63199	8.65508	8.50664
54905	ENSG00000073067	CYP2W1	cytochrome P450 family 2 subfamily W member 1	7	1.66497	0.808716	1.80351	3.54411	3.00133	1.68026	1.84986	1.45753	1.29936	4.7098	4.62561	4.71273	2.86724	3.33062	2.06334
NA	NA	NA	NA	NA	2.05328	2.74846	2.68238	4.33159	3.92847	3.22558	3.38781	1.52551	3.50115	6.0913	5.52033	6.04081	4.6231	5.19651	4.9195
91409	ENSG00000152076	CCDC74B	coiled-coil domain containing 74B	2	5.84169	5.93755	5.43141	4.59146	4.59421	4.76903	3.35889	3.14397	4.93542	5.51869	8.02136	6.91896	5.61319	5.83246	5.84506
388630	ENSG00000269113	TRABD2B	TraB domain containing 2B	1	1.57271	-0.424282	-0.424282	1.79448	1.48652	1.68026	5.11987	8.02911	5.27069	8.55653	8.23681	8.44665	4.44852	4.43035	4.89239
80315	ENSG00000113742	CPEB4	cytoplasmic polyadenylation element binding protein 4	5	9.89251	9.96223	9.96474	10.2147	10.1381	10.1728	9.58483	9.39754	9.97644	12.2999	11.1506	11.518	10.2866	10.3468	10.317
392617	ENSG00000225968	ELFN1	extracellular leucine rich repeat and fibronectin type III domain containing 1	7	-0.424282	0.799922	-0.424282	1.79448	0.826732	2.50195	3.67669	3.1292	2.31153	4.47151	6.44331	5.54562	2.75929	3.54854	4.01145
1595	ENSG00000001630	CYP51A1	cytochrome P450 family 51 subfamily A member 1	7	11.5909	11.5001	11.5481	10.7339	10.6893	10.7675	9.83851	10.4839	10.4144	12.2383	11.9493	11.9607	11.3271	11.3917	11.5094
1842	ENSG00000106823	ECM2	extracellular matrix protein 2	9	3.57196	3.54831	3.79353	4.875	4.66835	4.91939	1.73062	0.80384	2.10589	6.78399	5.91415	5.38609	3.13407	2.87157	2.99709
79891	ENSG00000083814	ZNF671	zinc finger protein 671	19	5.76158	5.84563	5.66276	5.56033	6.01144	5.4114	6.26851	6.35969	5.93676	7.68162	7.9976	7.97299	6.70296	6.35433	6.45302
2592	ENSG00000213930	GALT	galactose-1-phosphate uridylyltransferase	9	8.23702	8.02345	8.09628	8.29607	8.24465	8.04679	8.40968	8.78269	8.69377	10.1095	9.98996	10.0214	8.24872	8.27009	8.10541
954	ENSG00000054179	ENTPD2	ectonucleoside triphosphate diphosphohydrolase 2	9	-0.424282	-0.424282	1.04078	1.07523	1.48652	0.98188	2.15784	2.24712	1.99314	3.11171	6.03976	5.2444	2.52767	0.880313	2.99709
162239	ENSG00000184517	ZFP1	ZFP1 zinc finger protein	16	8.47258	8.46458	8.60412	7.81667	7.78009	7.69597	7.05366	7.33834	7.07716	8.93138	8.89609	9.04401	8.10278	8.06643	8.12637
793	ENSG00000104327	CALB1	calbindin 1	8	2.33795	3.88247	4.16971	3.95898	4.71435	4.50429	3.21513	3.50364	4.2111	6.8693	6.24403	5.76886	4.75954	5.47727	5.2162
2938	ENSG00000243955	GSTA1	glutathione S-transferase alpha 1	6	2.2017	3.65296	2.95626	3.15645	1.93756	3.02222	2.79944	3.07313	-0.424282	6.40096	5.09535	5.28046	2.95882	2.84457	4.23588
7056	ENSG00000178726	THBD	thrombomodulin	20	4.89373	4.93636	4.95066	6.0763	6.10062	6.26668	7.18704	4.86263	5.85039	8.82053	8.23681	7.83054	7.27047	7.25766	7.57562
150082	ENSG00000157578	LCA5L	LCA5L, lebercilin like	21	5.42226	4.80481	5.22823	4.53195	4.66932	4.16694	3.83068	5.1294	4.66691	6.62379	6.81254	6.65785	5.12289	5.94224	4.99058
NA	NA	NA	NA	NA	1.57271	2.24135	1.04078	3.54102	2.78992	3.95449	1.12097	1.62283	1.5899	4.91092	5.20136	5.93965	3.67763	3.40671	3.41933
6271	ENSG00000160678	S100A1	S100 calcium binding protein A1	1	4.85229	4.50882	3.65012	5.68141	5.37252	5.90152	7.4837	6.83653	5.69034	7.9946	8.83667	8.9121	6.34135	6.48359	5.98526
54861	ENSG00000163788	SNRK	SNF related kinase	3	9.54217	9.42605	9.5381	9.47112	9.41072	9.41685	8.73748	8.77912	8.51219	10.3773	11.0059	10.5566	9.78801	9.85584	9.83191
7869	ENSG00000012171	SEMA3B	semaphorin 3B	3	6.90164	6.74565	6.87783	9.70741	9.84981	9.83317	10.6547	8.97488	10.2885	12.5668	11.4062	11.6938	6.14713	6.16615	6.19162
79935	ENSG00000105219	CNTD2	cyclin N-terminal domain containing 2	19	-0.424282	-0.424282	-0.424282	-0.424282	1.48652	0.98188	1.73062	1.05607	0.477548	2.6752	4.23029	3.09909	2.25162	0.880312	2.12584
10247	ENSG00000132541	RIDA	reactive intermediate imine deaminase A homolog	8	7.84784	7.97548	8.08935	7.88475	7.82658	7.93222	7.25613	7.63069	7.286	8.52152	10.5209	9.67305	7.77919	7.51261	7.79721
NA	NA	NA	NA	NA	6.58704	6.56712	6.47287	5.91763	5.99568	6.01052	6.04276	4.49805	5.10001	8.48652	7.20388	7.92863	1.93252	2.48042	2.94421
136332	ENSG00000155530	LRGUK	leucine rich repeats and guanylate kinase domain containing	7	2.03187	2.74846	2.86905	2.91733	2.98994	2.78541	1.60063	1.45747	2.78519	4.7387	5.45437	4.53841	4.3093	4.43035	3.92815
127003	ENSG00000179902	C1orf194	chromosome 1 open reading frame 194	1	2.65964	3.27908	3.10735	3.36151	3.32212	3.02222	0.39736	0.80384	0.779015	4.67639	7.21015	5.20669	3.67763	3.67767	3.74555
NA	NA	NA	NA	NA	3.27245	3.41997	1.75252	4.57874	4.01543	4.1153	2.76047	2.43679	3.24518	5.65521	6.37553	5.63351	4.25566	4.58907	3.85643
NA	NA	NA	NA	NA	1.84311	-0.424282	1.04103	1.07573	0.826841	0.981988	1.60068	1.77126	1.42594	3.7181	3.88428	3.85199	2.52883	2.63836	2.12664
7066	ENSG00000090534	THPO	thrombopoietin	3	-0.424282	-0.424282	-0.424282	2.27225	1.93756	2.14883	1.12097	0.109321	1.5899	5.01528	4.60019	4.3437	2.25162	2.63762	1.35326
253959	ENSG00000174373	RALGAPA1	Ral GTPase activating protein catalytic alpha subunit 1	14	9.29698	9.33347	9.36775	9.61562	9.49303	9.60769	8.486	8.55023	8.55639	11.009	10.5134	10.7072	10.6189	10.7146	10.7479
91862	ENSG00000140832	MARVELD3	MARVEL domain containing 3	16	3.95644	4.12013	4.53881	4.56487	4.73986	4.97144	5.07164	5.53175	3.88876	6.31976	7.63665	6.95656	7.84162	7.71557	7.70434
79746	ENSG00000134463	ECHDC3	enoyl-CoA hydratase domain containing 3	10	7.16418	7.28623	7.24459	5.55606	5.38831	5.98796	7.14102	6.13851	6.49789	7.73417	8.48102	8.54436	6.70296	6.58665	6.71179
129807	ENSG00000277926	NEU4	neuraminidase 4	2	-0.424282	-0.424282	-0.424282	-0.424282	-0.424282	-0.424282	-0.424282	-0.424282	-0.424282	1.8344	3.33594	1.14544	1.70308	0.880313	1.96796
55081	ENSG00000114446	IFT57	intraflagellar transport 57	3	9.73536	9.5111	9.60031	7.85111	7.86528	8.09681	7.55707	8.64491	8.54501	9.60194	10.1698	9.86683	8.72289	8.58569	8.96379
11228	ENSG00000123094	RASSF8	Ras association domain family member 8	12	11.097	11.108	11.1063	11.1865	11.2133	11.2801	9.94413	10.1483	9.94391	13.6898	11.8991	12.8256	10.6371	10.5734	10.749
5330	ENSG00000137841	PLCB2	phospholipase C beta 2	15	3.27245	3.77511	4.25664	-0.424282	1.93756	0.98188	2.24745	1.62283	1.02824	4.54309	3.73158	4.59788	4.57548	3.90569	4.54635
9912	ENSG00000006740	ARHGAP44	Rho GTPase activating protein 44	17	4.21756	3.66787	3.66139	4.95205	4.98818	5.14232	4.91727	4.39854	4.77034	7.04384	6.71471	6.56453	7.54027	7.44695	7.433
85364	ENSG00000247315	ZCCHC3	zinc finger CCHC-type containing 3	20	8.27389	8.27816	8.06127	8.0643	7.90296	8.07723	8.60807	8.53115	8.17036	9.99233	9.66223	9.80666	8.82546	8.50532	8.62002
29841	ENSG00000134317	GRHL1	grainyhead like transcription factor 1	2	5.48318	4.64617	5.6663	6.83941	6.99481	6.8295	6.05014	6.02074	6.15395	7.96207	7.86495	8.50682	7.23982	7.10583	7.40959
10149	ENSG00000173698	ADGRG2	adhesion G protein-coupled receptor G2	X	4.2498	3.47076	4.06446	5.37317	4.23934	3.62906	3.33935	3.65895	3.73092	5.25814	8.49306	6.20899	6.23038	6.19615	5.98135
6261	ENSG00000196218	RYR1	ryanodine receptor 1	19	-0.424282	1.45249	0.0267519	1.11036	4.26734	1.98729	2.79516	2.15304	3.03344	3.95235	7.0825	6.48763	1.30814	3.67767	4.01144
129807	ENSG00000204099	NEU4	neuraminidase 4	2	-0.424282	-0.424282	-0.424282	-0.424282	-0.424282	-0.424282	-0.424282	-0.424282	-0.424282	1.8344	3.35056	1.14544	1.70294	0.880313	1.96796
374907	ENSG00000177191	B3GNT8	UDP-GlcNAc:betaGal beta-1,3-N-acetylglucosaminyltransferase 8	19	4.5942	4.22262	3.79353	4.09486	3.92063	4.35209	-0.424282	0.497976	2.91465	5.92008	5.7347	6.13298	3.78663	3.67767	3.64479
90589	ENSG00000257591	ZNF625	zinc finger protein 625	19	7.44317	7.20121	7.35447	7.12373	7.21592	6.84748	5.4158	5.02705	4.63818	7.95674	8.16555	8.09828	7.7044	7.4366	7.61225
1947	ENSG00000090776	EFNB1	ephrin B1	X	6.4906	6.1588	6.05206	9.09884	9.25898	9.04533	10.9714	11.2656	11.225	13.2275	12.225	12.9225	9.43791	9.45727	9.46083
5783	ENSG00000163629	PTPN13	protein tyrosine phosphatase, non-receptor type 13	4	11.6766	11.7085	11.684	11.2159	11.3077	11.3302	10.7763	12.0562	10.4916	12.7692	13.0304	13.1503	11.022	10.9933	11.1059
54754	ENSG00000130950	NUTM2F	NUT family member 2F	9	-0.424282	-0.424282	-0.424282	-0.424282	-0.424282	-0.424282	0.410024	-0.424282	-0.424282	2.78605	3.64786	3.47373	3.78539	5.14186	2.94632
8343	ENSG00000277224	HIST1H2BF	histone cluster 1 H2B family member f	6	10.2922	10.2908	10.2724	7.474	7.51451	7.83519	0.917609	0.109321	1.02824	7.20397	7.91056	7.80553	7.4314	7.70962	8.15087
51326	ENSG00000276276	ARL17A	ADP ribosylation factor like GTPase 17A	17	5.29519	4.96043	4.05789	4.39759	4.04873	3.51504	4.48794	4.85614	4.52338	6.62253	6.53459	6.4131	6.32268	5.75968	5.77184
23189	ENSG00000107104	KANK1	KN motif and ankyrin repeat domains 1	9	9.56462	9.56211	9.52921	9.18043	9.29979	9.35501	9.41335	9.50577	9.9641	11.4715	10.885	10.9251	9.776	9.7338	9.74564
140886	ENSG00000174740	PABPC5	poly(A) binding protein cytoplasmic 5	X	2.03187	1.45249	1.04078	-0.424282	2.28067	0.98188	6.27917	5.23897	4.40128	7.89307	7.07413	7.47373	6.79716	6.66586	7.12086
5228	ENSG00000119630	PGF	placental growth factor	14	5.7643	5.75364	6.03532	6.43362	6.44581	6.62872	5.03006	2.15163	4.23918	7.37242	8.22191	8.01176	7.24276	7.28438	7.15373
4143	ENSG00000151224	MAT1A	methionine adenosyltransferase 1A	10	-0.424282	-0.424282	-0.424282	-0.424282	-0.424282	0.98188	0.39736	-0.424282	0.0959818	2.04629	4.2893	2.2194	3.29033	2.35825	2.39764
717	ENSG00000235017	C2	complement C2	6	0.83592	2.00456	1.96116	2.72232	3.02114	2.41418	0.745271	0.42677	0.414344	5.27735	4.03257	5.1542	1.80311	2.05025	2.28868
717	ENSG00000206372	C2	complement C2	6	0.83592	2.00456	1.9604	2.72131	3.02105	2.41299	0.744062	0.42677	0.414062	5.2767	4.03476	5.15472	1.80311	2.05025	2.28868
10211	ENSG00000223654	FLOT1	flotillin 1	6	8.23311	7.9351	8.04787	6.91786	7.18332	7.26004	-0.424282	-0.424282	-0.424282	7.00527	6.82116	7.11826	4.6652	6.31932	5.57023
54535	ENSG00000206355	CCHCR1	coiled-coil alpha-helical rod protein 1	6	2.18157	2.53089	2.71394	3.23565	2.11054	1.98289	1.01476	6.2987	7.70956	7.98759	7.9173	8.12956	6.68716	6.62486	6.56608
9277	ENSG00000227057	WDR46	WD repeat domain 46	6	3.98198	4.68305	5.13136	4.54495	4.10631	3.90179	3.75423	5.17708	4.16415	7.84958	8.45229	8.34281	8.73037	8.13153	8.20753
2562	ENSG00000166206	GABRB3	gamma-aminobutyric acid type A receptor beta3 subunit	15	2.45427	2.58565	1.163	4.14373	3.49183	3.05556	1.9986	3.04168	6.63002	7.34338	7.22292	6.13342	6.5151	6.46073	6.12984
389170	ENSG00000197980	LEKR1	leucine, glutamate and lysine rich 1	3	4.10735	4.1056	4.68389	3.70065	3.92067	3.43818	2.98815	4.04252	2.97527	5.50619	5.45506	6.35621	3.69205	4.43496	4.17505
56245	ENSG00000205929	C21orf62	chromosome 21 open reading frame 62	21	-0.424282	-0.424282	-0.424282	-0.424282	-0.424282	-0.424282	-0.293329	0.199724	-0.123982	1.68769	5.06363	4.0801	-0.424282	-0.424282	-0.424282
4867	ENSG00000144061	NPHP1	nephrocystin 1	2	7.53231	7.4974	7.40231	7.54788	7.2572	6.90677	5.73495	6.55231	6.49097	8.10845	8.98922	8.40341	7.05951	6.85634	6.96513
200373	ENSG00000163075	CFAP221	cilia and flagella associated protein 221	2	5.6638	5.00655	5.3254	5.75854	5.54998	6.22159	4.54755	5.38061	4.60916	6.59072	8.69741	7.40627	6.38052	6.38119	6.1474
56245	ENSG00000262938	C21orf62	chromosome 21 open reading frame 62	21	-0.424282	-0.424282	-0.424282	-0.424282	-0.424282	-0.424282	-0.293329	0.199724	-0.123982	1.68666	5.06967	4.08005	-0.424282	-0.424282	-0.424282
54504	ENSG00000106066	CPVL	carboxypeptidase, vitellogenic like	7	2.43635	2.24155	2.22717	1.79448	-0.424282	-0.424282	3.70051	6.30242	6.58529	7.55913	8.14649	7.40183	7.93673	8.37315	8.25527
219578	ENSG00000182348	ZNF804B	zinc finger protein 804B	7	-0.424282	-0.424282	-0.424282	-0.424282	-0.424282	-0.424282	-0.424282	-0.424282	-0.424282	2.04629	4.23029	1.87933	-0.424282	-0.424282	-0.424282
4481	ENSG00000038945	MSR1	macrophage scavenger receptor 1	8	4.03275	4.45089	3.1094	4.59827	4.18947	3.86894	2.89742	1.62303	3.87436	5.57887	6.37696	6.3007	5.10148	5.15191	5.22389
130502	ENSG00000183891	TTC32	tetratricopeptide repeat domain 32	2	6.57736	6.61961	6.82767	7.02371	6.99147	6.86231	5.6905	6.13851	6.11572	8.14388	7.88645	8.19068	6.21052	6.25435	6.37652
54935	ENSG00000158716	DUSP23	dual specificity phosphatase 23	1	7.55471	7.27699	7.36423	6.94617	6.59083	7.10073	8.67015	8.62433	8.52361	11.2714	9.82813	10.1512	7.87488	7.62897	7.832
56132	ENSG00000113205	PCDHB3	protocadherin beta 3	5	0.895239	0.837188	-0.424282	2.35141	1.86021	3.17987	0.39736	4.81167	3.03988	6.008	5.59397	5.81371	5.6423	5.96753	5.78491
869	ENSG00000102924	CBLN1	cerebellin 1 precursor	16	-0.424282	-0.424282	-0.424282	-0.424282	-0.424282	-0.424282	-0.424282	-0.424282	2.30795	2.6752	5.00411	2.4944	3.98265	4.00748	3.83973
114928	ENSG00000158301	GPRASP2	G protein-coupled receptor associated sorting protein 2	X	8.06082	8.02596	8.16385	8.7427	8.58196	8.82047	7.95802	7.87161	7.81785	9.78989	9.75655	9.96558	7.999	7.9434	8.07888
57827	ENSG00000204439	C6orf47	chromosome 6 open reading frame 47	6	-0.424282	-0.424282	-0.424282	-0.424282	-0.424282	-0.424282	3.6091	-0.423242	-0.424282	7.13354	7.42406	6.70342	6.91344	7.64155	6.60878
10628	ENSG00000265972	TXNIP	thioredoxin interacting protein	1	9.08049	9.15316	9.22026	11.6026	11.4428	11.2582	11.8549	13.1525	13.1239	13.8114	14.4015	14.7283	9.28627	9.4797	9.29207
57521	ENSG00000141564	RPTOR	regulatory associated protein of MTOR complex 1	17	9.42312	9.37761	9.23628	9.18052	9.2808	9.20928	9.56992	9.29736	9.44408	11.8204	10.354	11.0532	9.09398	9.21513	9.18633
1879	ENSG00000164330	EBF1	early B-cell factor 1	5	1.57271	0.799922	1.75252	2.91733	2.55765	2.78541	2.87222	1.77117	2.97527	4.91091	4.50382	5.76904	3.29033	4.00747	4.65397
7775	ENSG00000167840	ZNF232	zinc finger protein 232	17	7.55471	7.47571	7.83126	7.37094	7.19757	7.27122	6.03682	6.26902	6.03258	8.35251	8.67052	8.52534	7.79884	7.62096	7.71882
5959	ENSG00000135437	RDH5	retinol dehydrogenase 5	12	4.73552	4.84229	4.81835	5.47074	5.54901	6.30715	5.61946	4.49352	4.86783	7.44543	8.54925	7.48277	5.47657	5.29759	4.19667
65981	ENSG00000110888	CAPRIN2	caprin family member 2	12	9.45954	9.31392	9.23938	9.27126	9.40653	9.38965	9.28698	9.5513	9.33054	11.419	10.485	10.8093	9.02883	9.09256	8.88297
11136	ENSG00000021488	SLC7A9	solute carrier family 7 member 9	19	1.66767	2.25625	2.58424	2.14881	3.39152	2.06177	1.08134	1.25908	1.6127	4.25785	5.68174	4.80112	3.21075	4.43018	4.27819
121504	ENSG00000197837	HIST4H4	histone cluster 4 H4	12	11.2728	11.3146	11.2658	9.8731	9.90942	9.89057	3.33737	4.99749	4.80495	10.3588	9.96271	10.1252	10.2332	10.2844	10.4402
9752	ENSG00000204961	PCDHA9	protocadherin alpha 9	5	3.75737	2.79478	-0.424282	3.60749	3.52394	2.97406	2.39962	2.1594	2.34361	5.31579	5.35356	5.3182	6.12611	6.57417	6.26157
1733	ENSG00000211452	DIO1	iodothyronine deiodinase 1	1	2.03187	2.24135	2.86905	3.36151	3.16556	3.02222	1.29917	0.497976	0.477548	4.23264	6.6701	4.41157	2.52767	2.35825	2.82356
23401	ENSG00000181274	FRAT2	FRAT2, WNT signaling pathway regulator	10	6.29966	6.17877	6.02324	6.04688	6.46211	6.31205	6.41106	6.99727	6.55362	8.69259	8.09516	8.03264	6.68899	6.94777	7.10198
2203	ENSG00000165140	FBP1	fructose-bisphosphatase 1	9	2.03187	1.45249	1.75252	2.91733	1.48652	3.22558	2.5588	-0.424282	0.477548	3.83654	6.41582	5.41944	3.67763	3.79618	3.92815
23312	ENSG00000104093	DMXL2	Dmx like 2	15	8.62428	8.79126	8.72437	9.6498	9.72195	9.66336	9.15231	8.98596	8.83425	10.9828	10.76	10.8659	10.1413	10.1816	10.2698
148213	ENSG00000196172	ZNF681	zinc finger protein 681	19	6.8762	6.87079	6.92169	6.64968	6.22913	6.38997	4.58956	4.88176	3.31644	7.28197	7.67763	7.55216	7.63916	7.71411	7.94666
444	ENSG00000283485	ASPH	aspartate beta-hydroxylase	8	9.64602	9.6648	10.752	9.5938	4.41838	8.71135	-0.424282	-0.424282	-0.424282	7.71609	9.23969	8.53847	10.3171	9.89589	10.6876
4640	ENSG00000166866	MYO1A	myosin IA	12	0.895239	0.799922	2.227	1.79448	1.93756	3.40379	1.60063	1.05607	0.477548	3.11171	6.6701	5.57551	2.52767	2.63762	2.39764
222223	ENSG00000164659	KIAA1324L	KIAA1324 like	7	7.73159	7.62872	7.49591	8.27559	8.31065	8.49127	2.75489	7.57879	6.93179	10.2547	9.91267	10.076	9.27228	9.36806	9.37108
147670	ENSG00000268182	SMIM17	small integral membrane protein 17	19	2.03187	-0.424282	1.04078	1.07523	-0.424282	0.98188	0.917608	2.82414	2.85137	4.23264	4.69053	4.47638	3.29033	3.07282	2.39764
7568	ENSG00000132010	ZNF20	zinc finger protein 20	19	6.46435	6.63556	6.38125	5.80799	6.04736	5.47764	4.62082	5.56386	5.10451	7.35063	7.38701	7.64738	7.26583	6.98253	6.79482
11001	ENSG00000140284	SLC27A2	solute carrier family 27 member 2	15	1.57271	2.24135	2.58345	5.12066	4.66835	5.08537	5.30865	4.44337	6.28092	6.21124	8.83798	8.16141	6.90989	7.04572	7.15467
2255	ENSG00000070193	FGF10	fibroblast growth factor 10	5	-0.424282	-0.424282	-0.424282	-0.424282	-0.424282	-0.424282	-0.424282	-0.424282	-0.424282	3.28873	4.16876	2.92426	-0.424282	-0.424282	-0.424282
26224	ENSG00000005812	FBXL3	F-box and leucine rich repeat protein 3	13	10.0303	9.963	10.0349	8.89907	8.92909	8.91586	9.35019	9.51919	9.65774	11.1544	10.521	10.9261	10.3179	10.2516	10.511
57571	ENSG00000172508	CARNS1	carnosine synthase 1	11	4.86313	5.02727	4.52678	6.52339	6.66582	5.9309	4.72684	2.68143	4.44682	8.07049	7.02575	7.84662	5.6425	6.14693	5.09694
79411	ENSG00000163521	GLB1L	galactosidase beta 1 like	2	7.17254	7.30295	7.29738	6.76775	7.10138	6.96834	6.712	7.16366	6.59199	8.59742	9.14142	8.812	5.92529	6.2791	6.38903
5909	ENSG00000076864	RAP1GAP	RAP1 GTPase activating protein	1	1.57271	2.24135	3.31181	3.15645	4.3424	3.40379	6.5758	5.57804	7.53536	7.45655	9.61688	8.98954	8.29954	7.96254	7.94225
1027	ENSG00000111276	CDKN1B	cyclin dependent kinase inhibitor 1B	12	10.3645	10.3501	10.3729	9.62932	9.63055	9.67046	8.96496	8.8538	8.7627	11.6009	10.4222	10.8805	8.94198	8.71543	8.75001
1005	ENSG00000081138	CDH7	cadherin 7	18	2.97984	3.04917	2.58865	3.86192	1.98355	2.95039	1.86262	2.08901	1.90249	4.12867	4.55358	5.96315	4.43398	4.50513	4.24465
552	ENSG00000166148	AVPR1A	arginine vasopressin receptor 1A	12	0.92424	1.71785	1.04792	1.07945	0.850873	1.00329	1.46247	0.498109	0.096305	2.69663	6.17681	4.55948	3.48429	3.57184	3.02964
113220	ENSG00000136883	KIF12	kinesin family member 12	9	5.84788	6.13855	5.62334	8.10768	8.25346	8.1848	8.87029	10.2488	8.82476	10.264	12.1796	11.4745	7.55871	7.57196	7.43937
5818	ENSG00000110400	NECTIN1	nectin cell adhesion molecule 1	11	6.70616	6.52917	6.49137	7.0973	7.15656	7.00728	9.02954	8.76036	8.27504	10.5727	9.91735	10.4892	8.02704	7.82293	8.06432
29760	ENSG00000095585	BLNK	B-cell linker	10	2.80274	1.90301	1.75252	4.94044	5.23915	5.18627	3.60679	2.24712	2.78519	5.03352	8.09112	6.89575	3.55972	3.07282	4.16487
10202	ENSG00000100867	DHRS2	dehydrogenase/reductase 2	14	6.26063	5.64105	6.31365	6.07284	5.84449	5.88066	7.18614	3.77032	5.27948	7.85196	8.58428	8.11867	7.50496	7.49087	7.54075
80125	ENSG00000140481	CCDC33	coiled-coil domain containing 33	15	-0.424282	0.799922	-0.424282	-0.424282	-0.424282	0.98188	0.0442581	-0.424282	-0.424282	1.58594	3.55045	3.09909	0.8069	-0.424282	-0.424282
10840	ENSG00000144908	ALDH1L1	aldehyde dehydrogenase 1 family member L1	3	4.03166	3.64944	3.92506	4.96769	5.34939	4.3731	3.36579	2.30438	3.30464	5.92393	7.52236	6.40806	4.96039	5.0036	5.02124
147111	ENSG00000185269	NOTUM	NOTUM, palmitoleoyl-protein carboxylesterase	17	2.89403	0.799922	1.75252	4.6587	4.78057	4.35208	3.70496	2.82414	1.87084	6.79869	6.07372	5.41944	4.90054	5.11718	5.55127
219699	ENSG00000107731	UNC5B	unc-5 netrin receptor B	10	4.99806	4.98253	5.17683	5.06306	5.19932	4.74511	6.64353	6.05413	8.01485	10.3355	8.01898	9.19923	7.2257	7.15049	7.3219
84258	ENSG00000213023	SYT3	synaptotagmin 3	19	-0.424282	-0.424282	-0.424282	-0.424282	-0.424282	0.98188	0.0442581	0.497976	2.56621	3.28873	3.51159	2.92426	3.4313	2.35825	2.39764
6604	ENSG00000082014	SMARCD3	SWI/SNF related, matrix associated, actin dependent regulator of chromatin, subfamily d, member 3	7	8.62699	8.32819	8.27802	7.79913	8.04456	7.91987	7.83514	8.10796	8.55622	9.88279	9.57302	9.77158	7.69779	7.70669	7.93259
3815	ENSG00000157404	KIT	KIT proto-oncogene receptor tyrosine kinase	4	1.57271	0.799922	1.75252	3.97504	3.32211	3.40379	2.5588	0.497976	4.48705	7.01552	5.83714	6.53406	5.52155	5.4052	5.63245
166379	ENSG00000181004	BBS12	Bardet-Biedl syndrome 12	4	6.72148	6.79804	6.82767	7.19439	7.18743	7.45434	6.06173	7.67845	6.87326	8.52152	9.2481	8.94156	7.35255	7.24729	7.46914
132851	ENSG00000150628	SPATA4	spermatogenesis associated 4	4	3.81984	3.77511	3.92397	2.30388	2.98994	2.50195	1.84986	2.82414	3.42979	4.23264	5.55525	5.00941	2.96089	3.40885	3.00673
389799	ENSG00000188523	CFAP77	cilia and flagella associated protein 77	9	0.895239	-0.424282	1.04078	1.07523	-0.424282	-0.424282	1.29917	0.109321	1.2407	3.44637	5.34736	3.75045	0.8069	-0.424282	0.722507
81578	ENSG00000124749	COL21A1	collagen type XXI alpha 1 chain	6	2.03187	2.24135	1.75252	3.54102	3.71002	3.95449	4.31494	1.27069	1.87084	5.65521	5.1061	7.58078	1.46136	2.01146	2.12584
56241	ENSG00000099994	SUSD2	sushi domain containing 2	22	3.09562	1.90018	1.04078	1.79448	2.78992	-0.424282	1.95999	2.43679	3.3858	4.79842	5.87616	4.11855	3.13408	3.40671	3.15198
NA	NA	NA	NA	NA	4.00113	2.99045	3.3531	2.68811	2.86285	3.79126	2.07407	1.62283	1.99466	5.10888	5.55908	5.31289	3.21216	2.70114	3.45011
8288	ENSG00000121053	EPX	eosinophil peroxidase	17	-0.424282	0.799922	-0.424282	1.07523	1.93756	2.14883	0.917609	0.109321	1.02824	4.23264	4.64607	4.53841	1.90994	2.35825	2.62626
7699	ENSG00000196387	ZNF140	zinc finger protein 140	12	7.57525	7.56775	7.58694	7.78512	7.99915	7.82571	7.8215	8.28171	7.84287	9.5274	9.40315	9.52926	8.89956	8.69181	8.9997
NA	NA	NA	NA	NA	2.47488	1.12021	3.3406	3.35929	2.33449	2.44172	2.90616	1.50606	1.50788	6.22187	4.09331	5.88601	-0.424282	1.2376	-0.424282
158584	ENSG00000165591	FAAH2	fatty acid amide hydrolase 2	X	-0.424282	-0.424282	1.04078	1.07523	1.48652	-0.424282	2.75489	5.17382	4.58755	5.20376	7.28455	6.35605	6.39398	6.21234	6.2277
80313	ENSG00000148814	LRRC27	leucine rich repeat containing 27	10	5.76585	5.44635	5.77027	5.99384	6.26802	5.93439	6.41612	7.68093	7.16507	8.54015	8.68998	8.6859	5.78242	5.96275	5.50364
84334	ENSG00000256053	APOPT1	apoptogenic 1, mitochondrial	14	8.79118	8.80098	8.73264	8.84975	8.87999	8.84204	9.04184	8.90126	9.02449	10.6789	10.165	10.2949	9.62069	9.4932	9.64725
NA	NA	NA	NA	NA	4.21572	3.54831	3.79353	3.70065	4.26734	4.06462	2.62717	3.07313	2.97527	5.68716	6.05684	5.93965	4.3093	4.86937	4.43005
221264	ENSG00000155085	AK9	adenylate kinase 9	6	5.58599	5.91865	5.35305	5.87383	6.48773	6.3285	5.82988	5.94126	6.75577	8.09318	7.9446	7.70263	7.09413	7.33758	7.00194
6046	ENSG00000230678	BRD2	bromodomain containing 2	6	3.45035	3.42531	1.62589	2.98087	4.09338	0.953905	6.89688	6.61603	7.30134	8.91809	8.94687	8.80761	8.97189	8.78593	8.65771
116931	ENSG00000144893	MED12L	mediator complex subunit 12 like	3	5.57177	5.07067	5.01061	6.96856	6.53625	7.07464	5.1288	5.59913	5.00336	7.80889	8.07554	7.71142	7.95493	7.95535	7.86539
51364	ENSG00000004838	ZMYND10	zinc finger MYND-type containing 10	3	5.00654	5.3818	5.01061	4.40415	4.93962	4.67278	3.03484	2.60457	2.98072	5.87075	8.20118	6.62888	3.31165	4.479	3.57877
8368	ENSG00000275126	HIST1H4L	histone cluster 1 H4 family member l	6	10.4137	10.387	10.4206	7.93379	7.97711	7.89544	-0.424282	-0.424282	-0.424282	6.31712	7.82795	7.78649	9.55828	9.71416	9.85184
54502	ENSG00000163694	RBM47	RNA binding motif protein 47	4	7.15762	6.93553	6.88709	8.48846	8.20718	8.26666	9.69862	9.56547	8.67412	10.2622	11.6693	10.957	9.58386	9.638	9.4477
56127	ENSG00000177839	PCDHB9	protocadherin beta 9	5	2.77396	2.96386	3.59168	4.09171	4.80501	4.57007	3.35627	4.60133	3.27637	6.1868	6.19444	6.02079	5.0072	5.01767	5.1321
80311	ENSG00000174010	KLHL15	kelch like family member 15	X	9.32889	9.41176	9.45752	9.1382	9.10634	9.24048	7.76061	7.40593	7.22222	10.3612	9.93763	10.1518	9.36366	9.5088	9.57017
10857	ENSG00000101856	PGRMC1	progesterone receptor membrane component 1	X	11.4465	11.3732	11.3944	10.5935	10.6195	10.6742	11.0853	11.4515	11.1171	12.2973	12.5184	12.5783	11.5673	11.5404	11.6901
NA	NA	NA	NA	NA	1.57271	2.24135	1.04078	2.63055	2.28067	1.68026	0.917609	1.27069	1.2407	5.51984	4.64607	4.95113	1.90994	1.55402	0.722507
NA	NA	NA	NA	NA	-0.424282	-0.424282	-0.424282	-0.424282	-0.424282	0.99915	0.0500474	-0.424282	-0.424282	2.87299	4.78298	3.22546	2.47224	3.60891	2.7913
221178	ENSG00000273167	SPATA13	spermatogenesis associated 13	13	2.13886	3.58202	-0.424282	3.9714	5.56357	5.17577	5.26301	3.26732	3.7601	8.23464	6.70926	6.99281	3.44616	2.64308	3.3351
79774	ENSG00000139835	GRTP1	growth hormone regulated TBC protein 1	13	5.56042	5.31934	5.47117	6.89803	6.9953	6.91007	6.54453	5.97477	5.23698	8.33401	8.13827	8.0543	5.4439	6.02352	5.15389
256471	ENSG00000164073	MFSD8	major facilitator superfamily domain containing 8	4	8.67646	8.4333	8.54474	8.34407	8.18948	8.44076	8.04448	8.21444	8.05904	9.74007	9.6067	9.51715	9.03548	9.09951	9.17269
8342	ENSG00000273703	HIST1H2BM	histone cluster 1 H2B family member m	6	9.67444	9.60533	9.51884	6.83009	6.69475	7.08856	-0.424282	-0.424282	-0.424282	5.44708	7.21928	7.1253	8.85162	8.98418	9.22062
NA	NA	NA	NA	NA	2.89403	0.799922	1.75252	4.20549	3.24649	4.08345	3.20277	3.25617	2.80094	5.7321	5.33547	5.38289	5.67837	4.64225	5.16025
182	ENSG00000101384	JAG1	jagged 1	20	10.9557	11.0015	10.9988	11.1849	11.183	11.3052	9.97541	11.9323	10.5083	12.4156	13.4371	13.2649	13.0206	12.9341	13.1646
169436	ENSG00000281245	STKLD1	serine/threonine kinase like domain containing 1	9	3.64522	3.77709	4.04535	3.71799	3.87696	3.87589	3.07073	2.34793	2.52699	5.21255	5.18981	5.17398	4.91696	4.76602	4.21221
169436	ENSG00000198870	STKLD1	serine/threonine kinase like domain containing 1	9	3.6453	3.77734	4.04541	3.71807	3.87741	3.87614	3.07101	2.34823	2.52707	5.21275	5.18998	5.17413	4.91696	4.76609	4.21221
23366	ENSG00000164542	KIAA0895	KIAA0895	7	8.30052	8.47622	8.26613	8.08435	7.71176	7.90373	6.28467	7.29023	7.58974	9.03153	9.26879	9.21048	8.4052	8.47031	8.30058
NA	NA	NA	NA	NA	-0.424282	-0.424282	-0.424282	-0.424282	-0.424282	-0.424282	0.959271	2.33854	-0.424282	6.19342	5.22971	4.91205	5.52693	3.84491	5.86079
10841	ENSG00000281775	FTCD	formimidoyltransferase cyclodeaminase	21	0.895239	-0.424282	-0.424282	-0.424282	-0.424282	1.68026	-0.214504	0.392625	0.909005	4.27574	7.20797	4.98039	3.98262	3.04951	2.70972
NA	NA	NA	NA	NA	3.70122	2.76021	3.80381	4.49753	4.36238	4.1096	3.09218	3.60113	2.40851	6.16316	5.63037	5.55815	4.69648	4.6605	4.2798
5345	ENSG00000276838	SERPINF2	serpin family F member 2	17	1.57327	1.16344	2.01009	-0.424282	1.48687	1.37292	0.375201	3.92825	1.02835	7.10773	9.22285	7.56934	2.39624	2.63762	1.79065
55231	ENSG00000182791	CCDC87	coiled-coil domain containing 87	11	3.57196	3.27908	3.65012	3.15645	2.28067	3.40379	2.87222	3.01628	3.63368	5.94671	5.52888	5.6717	3.29033	3.90949	4.16488
7918	ENSG00000236011	GPANK1	G-patch domain and ankyrin repeats 1	6	-0.424282	-0.424281	-0.424276	-0.424275	4.65691	4.01709	-0.424282	5.13822	-0.424282	7.34181	7.84281	6.56031	6.19035	5.60038	6.38573
55200	ENSG00000008323	PLEKHG6	pleckstrin homology and RhoGEF domain containing G6	12	5.49345	5.66965	5.57367	6.13356	6.0137	5.98059	3.16125	3.43961	3.25458	6.26845	7.61563	6.91927	7.20225	7.27941	7.11958
124590	ENSG00000182040	USH1G	USH1 protein network component sans	17	0.895239	0.799922	-0.424282	2.63055	2.28067	2.14883	3.67297	0.80384	2.21045	4.67639	6.13935	5.86899	-0.424282	2.35825	1.35326
26053	ENSG00000158321	AUTS2	AUTS2, activator of transcription and developmental regulator	7	4.45448	4.98253	4.44223	5.47003	5.02801	3.56238	7.47598	7.74276	6.55858	9.3608	8.73296	9.08355	8.26698	8.75986	8.28544
64410	ENSG00000183655	KLHL25	kelch like family member 25	15	6.97261	7.04647	6.97036	7.28537	7.58525	7.30527	7.96133	7.72012	7.84247	9.23136	9.42956	9.32706	8.32235	8.36376	8.26437
64219	ENSG00000181191	PJA1	praja ring finger ubiquitin ligase 1	X	8.69065	8.57794	8.72089	8.85304	8.99387	8.8969	9.2942	9.63753	9.34397	10.9011	10.5915	10.8084	8.7668	8.49221	8.97939
148870	ENSG00000162592	CCDC27	coiled-coil domain containing 27	1	-0.424282	-0.424282	-0.424282	1.79448	1.93756	-0.424282	0.0442581	-0.424282	-0.424282	2.04629	4.40054	3.09909	0.8069	2.63762	1.79066
650	ENSG00000125845	BMP2	bone morphogenetic protein 2	20	4.45448	4.36885	4.15404	6.13339	6.37541	5.95969	6.27385	8.36451	7.72602	10.8322	8.62542	9.487	9.85589	9.62889	9.91754
9310	ENSG00000159917	ZNF235	zinc finger protein 235	19	6.19382	5.94225	6.13724	5.7871	6.45031	6.07062	5.64572	6.4746	6.13638	7.73564	7.81397	7.75749	7.15323	7.29427	7.05879
9940	ENSG00000008226	DLEC1	deleted in lung and esophageal cancer 1	3	2.90897	2.29761	3.39163	3.17836	3.30587	3.11942	2.1222	2.10133	2.77915	5.15253	6.03091	5.76481	5.30073	4.65265	4.51481
57828	ENSG00000099338	CATSPERG	cation channel sperm associated auxiliary subunit gamma	19	4.81839	4.36881	4.02445	6.14113	5.75325	6.06604	3.63611	4.51564	4.54429	6.85053	7.43329	6.93854	6.71631	6.69095	6.1114
158787	ENSG00000158423	RIBC1	RIB43A domain with coiled-coils 1	X	3.27245	4.05987	4.15404	4.49408	4.88469	4.59167	4.57934	4.09485	4.37902	6.47186	7.17146	6.50329	3.78663	3.67767	3.41933
10804	ENSG00000121742	GJB6	gap junction protein beta 6	13	-0.424282	-0.424282	-0.424282	1.79448	-0.424282	1.68026	0.0442581	-0.424282	0.0959819	2.6752	5.45437	1.43355	1.46136	0.880313	1.35326
4902	ENSG00000171119	NRTN	neurturin	19	3.27245	1.45249	1.04078	3.36151	2.55765	2.50195	1.95999	0.109321	-0.424282	4.23264	4.96844	4.86323	1.90994	3.07282	3.53646
645332	ENSG00000160172	FAM86C2P	family with sequence similarity 86, member A pseudogene	11	4.86705	5.14613	5.61086	3.38005	4.25245	4.15832	4.27288	5.21326	4.73992	6.21978	6.68362	6.49627	5.74999	5.4297	5.51618
1183	ENSG00000073464	CLCN4	chloride voltage-gated channel 4	X	8.3887	8.5165	8.49817	7.0973	7.14612	7.25969	7.00311	6.62152	5.89814	8.44416	8.70885	8.28868	7.86869	7.74403	7.71261
374900	ENSG00000198453	ZNF568	zinc finger protein 568	19	7.91445	7.77626	8.00618	8.10476	8.02777	7.81813	5.84825	6.311	5.84388	8.70904	8.89719	8.8253	8.12453	8.25507	8.05898
4249	ENSG00000152127	MGAT5	mannosyl (alpha-1,6-)-glycoprotein beta-1,6-N-acetyl-glucosaminyltransferase	2	9.75757	9.71288	9.61003	10.2741	10.275	10.2659	10.5889	10.3022	10.5778	13.2805	11.278	12.2556	9.96283	10.036	10.0388
NA	NA	NA	NA	NA	-0.424282	0.799922	-0.424282	1.07523	-0.424282	1.68026	0.0442581	0.109321	0.0959818	3.58848	2.44549	3.25501	-0.424282	0.880313	1.35326
3898	ENSG00000159166	LAD1	ladinin 1	1	2.65964	2.74846	2.58345	2.27225	0.826732	2.50195	0.39736	1.62283	3.74038	4.14334	5.93336	5.81988	8.78635	8.7304	8.88315
55686	ENSG00000118242	MREG	melanoregulin	2	6.85634	6.5514	6.91296	6.59405	6.24149	6.36824	4.45174	5.07282	4.75287	6.84912	8.18064	7.28566	8.46154	8.34844	8.43209
54454	ENSG00000119778	ATAD2B	ATPase family, AAA domain containing 2B	2	8.35277	8.32628	8.27449	8.44557	8.36571	8.25305	7.76339	8.09643	8.04407	9.72866	9.48596	9.44566	9.79318	9.84837	9.8243
1272	ENSG00000018236	CNTN1	contactin 1	12	9.18917	8.96871	9.0593	8.11019	8.10177	8.27031	4.5509	4.75983	8.00575	11.8354	7.96999	10.9217	4.65567	4.39078	4.73845
170690	ENSG00000145536	ADAMTS16	ADAM metallopeptidase with thrombospondin type 1 motif 16	5	4.12646	3.87641	4.04702	5.33052	5.07278	5.08537	6.61421	6.12478	6.3907	7.38043	9.89377	8.48259	6.84835	6.53804	6.83354
117531	ENSG00000165091	TMC1	transmembrane channel like 1	9	1.6019	2.02588	1.09092	2.76685	2.20061	2.92074	-0.424282	0.815107	0.0959818	5.79077	3.89469	4.76677	2.98215	2.94746	2.90427
658	ENSG00000138696	BMPR1B	bone morphogenetic protein receptor type 1B	4	6.77464	6.99601	6.98763	6.47254	6.59687	7.00918	4.4719	5.5475	4.35641	6.97947	8.80803	8.32106	7.99417	7.88228	7.8422
729522	ENSG00000250420	AACSP1	acetoacetyl-CoA synthetase pseudogene 1	5	2.16828	1.93242	2.93598	3.77866	2.01885	2.32941	1.63818	0.946989	1.44693	3.71517	5.26721	4.34737	4.13751	4.23875	3.51235
4101	ENSG00000268606	MAGEA2	MAGE family member A2	X	-0.424282	-0.424282	1.04078	-0.424282	-0.424282	-0.424282	-0.424282	-0.424282	-0.424282	6.13748	6.14546	6.32216	4.84036	5.62979	5.0115
100302290	ENSG00000270394	MIR1973	microRNA 1973	4	7.19743	6.99108	7.00039	7.27272	7.23744	7.33854	-0.424282	0.109321	-0.424282	7.9923	7.96999	7.7278	7.92946	7.85059	8.01975
3780	ENSG00000105642	KCNN1	potassium calcium-activated channel subfamily N member 1	19	2.93554	3.23291	3.12962	3.51043	4.05516	4.36368	2.63239	0.826445	3.57849	5.12646	5.93842	5.75516	4.33902	3.75519	4.7988
83538	ENSG00000204815	TTC25	tetratricopeptide repeat domain 25	17	3.17502	-0.424232	4.68233	4.94044	4.48173	0.55725	3.91096	3.03775	4.80355	6.12056	7.59051	6.81033	1.56037	1.76088	3.41933
NA	NA	NA	NA	NA	4.64617	4.69786	5.78925	5.03119	5.91861	4.7779	6.22624	6.28215	6.11086	7.89415	7.64111	7.85027	7.34259	7.57501	7.17437
55001	ENSG00000006555	TTC22	tetratricopeptide repeat domain 22	1	4.02604	3.18277	4.2568	4.26869	4.1187	4.36503	3.1733	3.61058	4.72718	5.27183	7.23811	6.16765	5.44276	5.24789	5.18105
2794	ENSG00000235986	GNL1	G protein nucleolar 1 (putative)	6	2.28645	1.25504	1.14122	3.07145	2.81693	2.63438	5.44046	5.40619	5.42744	7.94227	8.5244	9.02124	8.91991	8.6098	8.63781
192668	ENSG00000205795	CYS1	cystin 1	2	4.78127	3.97105	4.75423	5.75107	5.73326	5.90152	8.00374	6.98655	5.99648	7.83007	10.8226	9.55422	6.71681	6.53563	6.58125
3105	ENSG00000206503	HLA-A	major histocompatibility complex, class I, A	6	2.38327	2.64715	1.47081	1.42116	1.98785	2.25355	1.98103	13.2776	5.96207	10.514	9.91896	10.9177	9.02244	9.06395	9.11145
NA	NA	NA	NA	NA	0.961475	0.85934	1.83178	1.15797	0.893357	1.04695	1.31628	1.90298	6.84541	5.56998	6.46079	6.36002	6.81007	6.44044	6.8912
79897	ENSG00000241370	RPP21	ribonuclease P/MRP subunit p21	6	5.84526	6.01342	5.10183	4.60267	3.6859	4.58652	2.27454	2.10847	2.69762	5.637	5.91414	5.43744	5.59578	5.39807	5.74094
2296	ENSG00000054598	FOXC1	forkhead box C1	6	9.01672	9.03489	9.1784	9.86457	9.85862	9.87298	9.46772	8.32387	9.80177	11.7359	10.7508	11.7635	7.51185	7.38837	7.32433
100462983	ENSG00000256222	MTRNR2L3	MT-RNR2-like 3	20	6.84789	6.50532	6.8165	7.18919	7.24041	7.38327	-0.424282	0.498494	0.47993	7.55853	7.70973	7.39063	7.93672	7.60248	7.93332
79897	ENSG00000241863	RPP21	ribonuclease P/MRP subunit p21	6	5.8458	6.01658	5.10525	4.60208	3.68354	4.58897	2.27538	2.10931	2.69776	5.63878	5.91478	5.43511	5.59557	5.3967	5.74121
7559	ENSG00000164631	ZNF12	zinc finger protein 12	7	9.8215	9.78468	9.81936	9.70526	9.75939	9.78167	8.90258	9.69265	9.21957	11.1384	10.8487	11.0578	9.90331	9.93842	10.0665
NA	NA	NA	NA	NA	3.11543	3.31236	2.58345	3.84477	3.81638	4.41843	-0.424282	-0.424282	-0.424279	5.08239	4.77635	4.0136	4.80753	4.82566	4.65987
440163	ENSG00000206150	RNASE13	ribonuclease A family member 13 (inactive)	14	-0.424282	-0.424282	-0.424282	-0.424282	0.826732	-0.424282	0.0442581	2.68142	0.477548	5.40927	2.44549	3.25501	1.46136	0.880313	2.12584
200958	ENSG00000277753	MUC20	mucin 20, cell surface associated	3	-0.419276	0.0426364	0.215052	-0.30874	2.23207	0.980899	0.132822	1.14306	1.89817	4.27499	3.96044	4.94738	4.83386	4.47849	3.38544
4194	ENSG00000198625	MDM4	MDM4, p53 regulator	1	9.56964	9.60982	9.60723	9.90579	9.79788	9.88509	8.58227	8.6771	8.25235	11.0057	10.875	11.0774	10.2877	10.3175	10.0643
83744	ENSG00000127081	ZNF484	zinc finger protein 484	9	8.27907	8.27353	8.2962	7.79494	7.78682	7.97516	5.84202	6.11787	6.13577	8.79876	8.58543	8.59267	7.91745	7.91094	7.92625
1674	ENSG00000175084	DES	desmin	2	2.03188	2.94781	2.58345	1.79448	2.98994	2.14883	3.60679	1.90566	1.7372	4.85576	4.7756	5.71634	4.23431	2.87157	3.41933
7920	ENSG00000224552	ABHD16A	abhydrolase domain containing 16A	6	0.867622	2.8414	2.40638	1.09617	3.21181	2.50435	8.51932	2.16537	2.53943	8.78193	8.32977	8.95151	5.58603	8.2272	7.76552
84105	ENSG00000132570	PCBD2	pterin-4 alpha-carbinolamine dehydratase 2	5	7.52147	7.79377	7.5387	6.65873	6.61858	6.90914	6.96724	7.03109	6.85243	8.29457	8.42818	8.18166	8.13521	8.20026	8.20183
8350	ENSG00000275714	HIST1H3A	histone cluster 1 H3 family member a	6	11.2386	11.2298	11.1305	8.41451	8.51914	8.5774	1.29917	0.109321	1.02824	7.22588	8.503	8.3155	9.47928	9.60879	9.71344
440585	ENSG00000186973	FAM183A	family with sequence similarity 183 member A	1	2.03187	2.24135	2.86905	3.84436	3.59194	3.40379	2.62717	2.6044	3.08936	5.80831	7.1948	5.54562	1.90994	3.79618	2.62626
3772	ENSG00000157551	KCNJ15	potassium voltage-gated channel subfamily J member 15	21	5.45007	5.26107	5.14793	6.71545	6.59808	6.18374	8.97479	8.95401	6.44892	9.18853	11.3238	10.6138	8.45462	8.48657	8.45306
163227	ENSG00000274746	ZNF100	zinc finger protein 100	19	5.73408	5.47332	5.34684	4.35617	4.94522	5.38332	3.76548	3.79792	3.93426	6.69578	6.23784	6.14541	6.08196	5.66334	6.09334
9452	ENSG00000078596	ITM2A	integral membrane protein 2A	X	-0.424282	-0.424282	-0.424282	1.07523	0.826732	-0.424282	1.12097	1.05606	5.97437	5.33054	5.17031	5.66165	1.46136	-0.424282	1.79066
83592	ENSG00000165568	AKR1E2	aldo-keto reductase family 1 member E2	10	3.27245	2.24135	2.227	2.63055	3.46333	2.50195	3.12955	0.80384	4.28636	4.79842	6.30579	5.35195	6.00027	6.00648	5.96056
23460	ENSG00000154262	ABCA6	ATP binding cassette subfamily A member 6	17	4.79012	4.07794	4.23955	5.76315	4.78674	5.02578	3.31082	3.26418	4.46685	6.29864	8.28484	6.01415	5.63349	6.26725	5.85405
1545	ENSG00000138061	CYP1B1	cytochrome P450 family 1 subfamily B member 1	2	10.9476	11.1327	11.0876	9.52385	9.63429	9.67046	8.03867	10.7062	9.51131	11.8802	11.26	11.7126	9.39141	9.31576	9.23689
117166	ENSG00000127578	WFIKKN1	WAP, follistatin/kazal, immunoglobulin, kunitz and netrin domain containing 1	16	2.65964	1.45249	4.15404	3.15645	2.28067	2.14883	2.33181	1.27069	1.7372	6.67669	4.69053	5.28115	4.1552	4.19174	3.29184
84924	ENSG00000186017	ZNF566	zinc finger protein 566	19	7.375	7.26235	7.0745	7.15956	7.25307	6.9568	6.37313	6.95856	6.09612	8.34884	8.54389	8.32685	8.11857	8.14538	8.03553
8358	ENSG00000274267	HIST1H3B	histone cluster 1 H3 family member b	6	13.0174	13.0343	12.9781	9.73224	9.67516	9.67915	0.39736	-0.424282	-0.424282	7.42847	8.90319	9.04934	10.0109	10.0849	10.1148
3009	ENSG00000184357	HIST1H1B	histone cluster 1 H1 family member b	6	13.3957	13.3634	13.382	10.1348	10.0903	10.0857	0.0442581	-0.424282	0.477548	7.63913	9.20278	9.35749	10.6889	10.6977	10.9095
51430	ENSG00000094975	SUCO	SUN domain containing ossification factor	1	10.8594	10.8679	10.8913	10.8849	10.8747	10.8459	10.2831	10.3992	10.4259	12.4561	11.8207	12.0128	11.1307	11.0622	11.1195
256006	ENSG00000145700	ANKRD31	ankyrin repeat domain 31	5	2.03187	4.14354	3.65012	3.15645	2.28067	2.78541	2.15784	1.90566	2.56622	5.06475	4.64607	5.35195	2.95882	4.10255	4.01145
10331	ENSG00000179913	B3GNT3	UDP-GlcNAc:betaGal beta-1,3-N-acetylglucosaminyltransferase 3	19	2.03187	0.799922	2.86905	1.07523	1.93756	0.98188	3.38781	2.43679	4.68151	4.73869	6.60191	5.9849	2.25162	2.87157	2.82356
777	ENSG00000198216	CACNA1E	calcium voltage-gated channel subunit alpha1 E	1	0.895239	-0.424282	2.227	2.63055	1.48652	2.14912	0.397361	1.05607	1.02824	3.94622	4.10449	4.3437	3.29033	3.07282	3.53646
55244	ENSG00000142494	SLC47A1	solute carrier family 47 member 1	17	4.29025	3.08357	4.30802	5.40368	4.80038	4.95774	5.60496	5.07392	4.49106	6.33162	8.17955	7.43976	5.27493	5.14213	5.44266
2330	ENSG00000131781	FMO5	flavin containing monooxygenase 5	1	6.39169	6.39431	6.41289	6.79455	6.51669	7.14665	6.15748	6.49996	5.86741	8.08647	8.37884	8.02087	6.38571	6.59385	6.34488
54436	ENSG00000125089	SH3TC1	SH3 domain and tetratricopeptide repeats 1	4	7.67763	7.66457	7.74565	6.84725	6.88251	6.7181	7.19551	7.6749	7.82675	8.39182	9.75282	9.5561	6.75754	7.12807	6.73621
7733	ENSG00000167384	ZNF180	zinc finger protein 180	19	8.72403	8.77032	8.89042	7.93345	7.99389	8.01057	7.84652	7.43606	7.21865	9.29753	8.99247	9.19121	7.86305	7.89774	7.98445
10566	ENSG00000111254	AKAP3	A-kinase anchoring protein 3	12	3.42996	3.66616	3.92397	3.36151	3.92063	2.78542	3.17593	4.09485	4.37902	6.39656	5.66956	6.00701	4.8001	4.92246	4.70491
1373	ENSG00000021826	CPS1	carbamoyl-phosphate synthase 1	2	7.61019	7.66465	7.39853	8.72437	8.74707	8.53516	7.69288	6.78315	7.34463	9.12564	10.13	10.005	7.89831	7.83728	7.83814
549	ENSG00000148090	AUH	AU RNA binding methylglutaconyl-CoA hydratase	9	6.95974	6.59009	6.84424	7.13971	7.27625	7.4133	6.76596	7.47443	7.19335	8.72757	8.70614	8.5594	7.574	7.52982	7.49107
6752	ENSG00000180616	SSTR2	somatostatin receptor 2	17	6.08891	5.91397	5.86439	7.2214	6.83292	7.30072	5.67992	5.57817	5.26936	7.49243	8.89003	8.51032	7.57072	7.75201	7.34298
317772	ENSG00000184270	HIST2H2AB	histone cluster 2 H2A family member b	1	9.19013	9.2613	9.08248	6.89873	7.14612	7.43606	0.39736	-0.424282	0.0959818	6.1891	7.12441	7.03235	7.05943	7.16501	7.55822
9938	ENSG00000163219	ARHGAP25	Rho GTPase activating protein 25	2	1.57271	1.45249	1.04078	4.42595	3.9086	2.95157	2.33645	2.35419	4.38183	6.20772	5.71755	6.15102	3.94896	3.50841	3.62088
25876	ENSG00000101222	SPEF1	sperm flagellar 1	20	2.65964	3.12294	3.31181	3.54102	2.98994	3.40379	2.48703	2.82414	3.03344	4.61128	6.48055	4.81392	1.46136	0.880313	1.35326
401250	ENSG00000228662	MCCD1	mitochondrial coiled-coil domain 1	6	0.218131	-0.424282	-0.424282	-0.424282	-0.424282	0.306525	-0.356693	-0.228367	-0.348028	-0.424282	5.16475	3.68614	1.56293	1.7547	1.79066
27141	ENSG00000136305	CIDEB	cell death-inducing DFFA-like effector b	14	-0.424282	1.47381	-0.424282	-0.424282	1.97198	-0.424282	2.9566	2.23757	1.5608	4.18121	7.80044	6.16698	1.49117	-0.424282	0.742549
846	ENSG00000036828	CASR	calcium sensing receptor	3	0.895239	-0.424282	-0.424282	-0.424282	-0.424282	-0.424282	-0.424282	-0.424282	0.0959818	3.58848	6.3774	5.90336	-0.424282	-0.424282	-0.424282
NA	NA	NA	NA	NA	1.57271	1.45249	-0.424282	-0.424282	-0.424282	-0.424282	0.39736	0.80384	1.5899	4.54309	3.64385	3.85165	-0.424282	2.35825	0.722507
10521	ENSG00000100201	DDX17	DEAD-box helicase 17	22	12.9712	12.8698	12.9329	13.2439	13.1907	13.248	13.2257	13.6622	13.436	14.9313	14.5568	14.6083	13.3179	13.2976	13.3216
155051	ENSG00000127377	CRYGN	crystallin gamma N	7	-0.424282	-0.424282	-0.424282	-0.424282	0.826732	-0.424282	0.68081	0.109321	0.477548	1.58594	5.26155	3.64161	2.95882	1.55402	1.79065
80306	ENSG00000118579	MED28	mediator complex subunit 28	4	9.27141	9.34267	9.28054	9.55262	9.36413	9.36884	9.62743	10.0058	9.51287	11.1497	10.9185	10.9218	10.196	10.1872	10.0244
3549	ENSG00000163501	IHH	indian hedgehog	2	-0.424282	0.799922	-0.424282	-0.424282	0.826732	-0.424282	0.0442581	-0.424282	0.0959818	2.39475	3.89248	1.43355	-0.424282	-0.424282	1.35326
2244	ENSG00000171564	FGB	fibrinogen beta chain	4	10.5476	10.4572	10.5588	2.27225	2.55765	3.70526	0.39736	5.03396	1.7372	4.54309	6.77705	5.41944	2.75929	3.40671	2.12584
148254	ENSG00000186300	ZNF555	zinc finger protein 555	19	7.51262	7.57713	7.68615	7.81151	7.95209	8.02354	6.54634	7.41575	7.11769	8.9003	9.09074	9.10677	8.03049	8.40396	8.1996
128853	ENSG00000149599	DUSP15	dual specificity phosphatase 15	20	4.59419	3.87641	4.35241	3.97504	3.92063	3.83525	4.18489	1.90566	4.76972	5.51984	6.93323	6.75915	3.55972	3.07282	2.82356
29800	ENSG00000159714	ZDHHC1	zinc finger DHHC-type containing 1	16	4.78126	4.83933	5.17683	4.87499	4.88469	4.97686	6.3262	6.49387	6.85724	8.00503	7.95184	8.29319	5.45705	5.73694	5.70932
8448	ENSG00000149927	DOC2A	double C2 domain alpha	16	3.83426	2.96567	3.12718	3.99728	4.37207	4.54413	2.36691	1.93823	1.99314	4.8366	6.62013	5.47993	5.11452	5.29595	4.75309
51112	ENSG00000274891	TRAPPC12	trafficking protein particle complex 12	2	6.77441	7.26427	6.35743	7.31176	6.84263	6.7075	5.13526	5.04842	5.29899	7.83061	7.87388	7.98855	7.1084	6.69603	7.24595
84125	ENSG00000133640	LRRIQ1	leucine rich repeats and IQ motif containing 1	12	5.79813	5.68859	5.87533	5.06381	5.63961	5.62322	3.99423	6.14644	5.23456	6.53023	8.99544	7.21446	5.48535	5.45783	5.19478
64409	ENSG00000185274	WBSCR17	Williams-Beuren syndrome chromosome region 17	7	2.03286	1.49714	1.04493	-0.424282	2.57231	1.68767	1.38156	0.805006	1.43131	3.44879	4.51793	5.00447	6.43385	6.57815	6.42757
64081	ENSG00000108187	PBLD	phenazine biosynthesis like protein domain containing	10	7.43515	7.35107	7.5362	7.31919	7.2193	7.32058	7.945	7.60179	7.76345	8.60043	10.4134	9.43826	7.13313	7.11952	7.26091
84775	ENSG00000198182	ZNF607	zinc finger protein 607	19	6.5892	6.82378	6.87702	7.18934	7.01931	7.021	6.68411	6.94263	5.6799	8.24929	8.4163	8.56313	7.74905	7.86498	7.81517
11094	ENSG00000160325	CACFD1	calcium channel flower domain containing 1	9	6.36961	6.25794	6.25244	6.46041	6.7515	6.28831	6.79833	7.78104	6.97328	8.868	8.52684	8.72061	6.79099	7.19999	6.7769
11094	ENSG00000280479	CACFD1	calcium channel flower domain containing 1	9	6.36919	6.26497	6.25072	6.45935	6.75037	6.29078	6.7978	7.78259	6.97321	8.86625	8.52569	8.71989	6.79028	7.20064	6.77874
751071	ENSG00000214756	METTL12	methyltransferase like 12	11	9.81737	9.97234	10.0359	9.85148	10.0253	9.75914	5.93817	6.08746	5.98417	10.0518	10.642	10.2299	8.65613	8.79765	8.86183
NA	NA	NA	NA	NA	1.57271	1.90018	1.04345	1.79448	1.48652	3.22558	2.15784	2.68142	1.42584	5.89294	4.89435	5.2444	3.14223	3.67767	3.29184
57134	ENSG00000117643	MAN1C1	mannosidase alpha class 1C member 1	1	4.32069	4.02424	4.6234	5.21438	5.0235	5.18288	3.81028	3.5395	4.51062	5.85117	7.32563	6.33786	5.92217	6.29016	5.83402
64800	ENSG00000186976	EFCAB6	EF-hand calcium binding domain 6	22	5.50273	5.71573	5.46123	5.98595	5.72263	5.30175	5.2014	6.29028	5.68911	7.14571	7.98379	7.63446	6.05698	6.71686	6.59797
92691	ENSG00000163449	TMEM169	transmembrane protein 169	2	5.93486	6.06386	5.89485	6.74763	6.88506	6.6356	7.21762	6.64431	6.44752	7.8064	9.43931	8.52607	8.22101	8.12442	7.92619
144423	ENSG00000151948	GLT1D1	glycosyltransferase 1 domain containing 1	12	-0.424282	-0.424282	-0.424282	-0.424282	-0.424282	-0.424282	-0.424282	-0.424282	0.0959818	3.11171	3.34327	3.25501	3.55971	4.10255	4.16488
NA	NA	NA	NA	NA	-0.424282	0.799922	1.75252	1.79448	2.28067	0.98188	3.4267	1.05607	2.56622	5.33054	4.96844	5.20669	4.74714	5.11718	4.84775
163050	ENSG00000249709	ZNF564	zinc finger protein 564	19	7.58216	7.5407	7.17945	7.86181	7.83918	7.95956	7.29545	7.46154	7.1705	9.00912	9.01625	8.97047	7.62579	7.62586	7.86957
401250	ENSG00000226923	MCCD1	mitochondrial coiled-coil domain 1	6	0.218131	1.16318	-0.424282	1.27495	-0.424282	0.307685	-0.356693	-0.228367	-0.348028	1.44357	4.07435	2.40439	3.2604	1.7547	0.509784
445582	ENSG00000188219	POTEE	POTE ankyrin domain family member E	2	-0.424282	-0.424282	-0.424282	-0.424282	0.826732	1.90834	-0.424282	-0.424282	-0.424282	2.34656	3.10194	1.60022	4.03477	3.43749	3.83617
135154	ENSG00000154079	SDHAF4	succinate dehydrogenase complex assembly factor 4	6	7.72966	7.69932	7.87272	7.71814	8.0594	7.99892	7.06425	7.01197	7.1198	9.21987	8.81033	9.02535	7.19495	7.35335	7.16213
1816	ENSG00000169676	DRD5	dopamine receptor D5	4	-0.424282	-0.424282	-0.424282	-0.424282	-0.424282	-0.424282	0.39736	-0.424282	-0.424282	4.79842	2.2214	4.53841	-0.424282	0.880313	1.35326
NA	NA	NA	NA	NA	11.6665	11.6487	11.6237	12.0107	11.9628	12.1401	4.6302	4.0374	4.56801	12.2753	12.4316	12.3421	12.766	12.4376	12.6148
51760	ENSG00000103528	SYT17	synaptotagmin 17	16	1.60179	2.54067	2.29591	4.31047	3.57496	4.16249	2.27282	1.35014	1.26225	4.77962	5.74795	5.25395	4.65877	4.75055	4.40357
162993	ENSG00000196605	ZNF846	zinc finger protein 846	19	6.37909	6.45028	5.9019	7.58314	7.59576	7.61698	6.46452	6.47785	6.16259	8.69861	8.4497	8.58602	6.79812	7.36128	7.2844
9966	ENSG00000181634	TNFSF15	TNF superfamily member 15	9	2.49967	2.27559	3.60717	5.00565	4.39151	4.80059	4.73927	2.47101	4.80506	5.72572	6.98609	6.96678	6.61335	6.80998	6.63963
57630	ENSG00000154447	SH3RF1	SH3 domain containing ring finger 1	4	10.1378	10.1908	10.1807	9.72297	9.6982	9.65073	8.91883	8.39056	9.16199	11.4321	10.5514	10.8511	9.86524	9.74395	9.79505
6568	ENSG00000124568	SLC17A1	solute carrier family 17 member 1	6	-0.424282	-0.424282	-0.424282	-0.424282	0.826732	-0.424282	2.41151	9.62601	1.5899	6.37711	8.92429	7.84902	-0.424282	0.880313	0.722507
54826	ENSG00000145723	GIN1	gypsy retrotransposon integrase 1	5	7.08348	6.94317	7.1807	6.97913	6.88827	6.97959	6.18646	6.5919	6.35693	8.47652	8.06952	8.17142	7.31728	7.46996	7.27241
NA	NA	NA	NA	NA	0.896008	0.800012	-0.424282	1.7953	2.55801	2.5023	1.73068	-0.424282	2.91465	3.94856	5.961	4.45814	5.08247	5.67691	5.50055
8359	ENSG00000278637	HIST1H4A	histone cluster 1 H4 family member a	6	10.4428	10.2475	10.1758	7.6506	7.74593	7.88796	-0.424282	-0.424282	0.477548	6.16661	7.44238	7.45777	6.82298	6.63439	6.79617
NA	NA	NA	NA	NA	7.21311	6.87963	6.98656	7.11833	6.005	7.06352	6.39954	7.45221	5.94912	8.38868	8.6505	8.5841	7.79611	7.83194	7.65934
220388	ENSG00000179071	CCDC89	coiled-coil domain containing 89	11	6.35964	5.94225	5.8371	4.57874	3.71002	4.97686	4.33552	5.14691	4.28636	6.81324	6.34804	6.26726	2.75929	3.2494	3.15198
2303	ENSG00000176692	FOXC2	forkhead box C2	16	7.3919	7.62145	7.37568	6.81272	7.0146	6.57919	8.16391	7.21245	7.20289	9.70891	8.54186	9.35839	8.04361	8.29373	7.84171
400120	ENSG00000180440	SERTM1	serine rich and transmembrane domain containing 1	13	2.03187	2.74846	2.86905	1.79448	3.32211	2.78541	0.917609	-0.424282	0.477548	3.11171	3.96667	6.32119	0.8069	1.55402	2.12584
5588	ENSG00000065675	PRKCQ	protein kinase C theta	10	4.12646	4.14354	3.92397	4.80644	5.15836	5.49246	5.04687	5.16043	5.00597	5.74901	8.59651	7.50514	6.19082	6.33488	6.53976
222194	ENSG00000187257	RSBN1L	round spermatid basic protein 1 like	7	9.31256	9.41636	9.40675	9.3446	9.0312	9.26441	7.54944	7.68357	7.49167	10.5203	9.8261	10.1363	9.39796	9.39704	9.64014
930	ENSG00000177455	CD19	CD19 molecule	16	-0.424282	-0.424282	-0.424282	-0.424282	-0.424282	-0.424282	1.29917	0.109321	0.0959818	3.14106	6.46783	6.57903	-0.424282	-0.424282	-0.424282
284729	ENSG00000268869	ESPNP	espin pseudogene	1	-0.424282	-0.424282	1.04078	1.07523	0.826732	-0.424282	1.84986	0.497976	0.0959818	2.6752	5.69311	3.1483	3.80248	2.76946	2.46762
284349	ENSG00000167637	ZNF283	zinc finger protein 283	19	8.10329	8.22857	8.0749	7.90571	7.8598	7.9679	6.25279	6.80855	6.48909	8.91414	8.71618	8.78141	8.30833	8.39493	8.40198
NA	NA	NA	NA	NA	4.51367	3.38356	3.97299	4.74859	4.75931	4.85705	3.64425	3.48391	3.19509	5.97603	6.05344	5.73196	4.35944	4.81811	4.29132
151613	ENSG00000163728	TTC14	tetratricopeptide repeat domain 14	3	9.56457	9.48233	9.49951	9.98212	9.78951	9.84333	9.67164	10.2038	9.92906	11.6139	11.1163	11.2444	9.99063	9.94358	9.96267
154141	ENSG00000172197	MBOAT1	membrane bound O-acyltransferase domain containing 1	6	7.09529	7.19112	7.2445	7.92573	7.78682	7.81105	7.8673	6.24384	6.83288	8.88048	9.12392	9.3682	7.88717	7.84372	7.87156
8859	ENSG00000206342	STK19	serine/threonine kinase 19	6	3.46149	3.08537	3.30213	3.15731	2.96525	5.40639	2.41454	5.90405	2.71874	6.27172	6.74742	6.8079	5.72128	6.48747	6.00541
51268	ENSG00000179761	PIPOX	pipecolic acid and sarcosine oxidase	17	4.33123	3.97581	4.53523	4.65178	4.75294	4.54913	3.15836	1.90644	2.88039	5.56808	5.70729	5.90064	5.01388	5.29529	4.92208
3018	ENSG00000276410	HIST1H2BB	histone cluster 1 H2B family member b	6	9.89752	9.92415	10.0239	6.51587	6.76583	6.89987	-0.424282	-0.424282	-0.424282	5.35951	6.65636	6.47304	7.90319	7.65231	8.2444
90187	ENSG00000183798	EMILIN3	elastin microfibril interfacer 3	20	3.45873	3.5597	2.60333	6.14151	5.62733	5.65159	4.76216	1.77254	3.67432	6.17716	7.28367	7.7149	3.71232	3.58243	4.29775
7072	ENSG00000116001	TIA1	TIA1 cytotoxic granule associated RNA binding protein	2	10.6057	10.5492	10.5837	10.582	10.5871	10.6355	10.7128	10.8156	10.7796	11.9826	11.9281	11.9664	11.1698	11.2178	11.2213
342979	ENSG00000187867	PALM3	paralemmin 3	19	4.29978	4.62318	3.79353	3.97504	3.32211	4.43645	3.17593	-0.424282	1.42584	5.71842	6.80766	5.41944	3.13408	2.87157	1.35326
6569	ENSG00000131183	SLC34A1	solute carrier family 34 member 1	5	-0.424282	0.799922	-0.424282	1.07523	1.48652	1.68026	1.45776	4.70554	0.779015	5.20376	7.31327	3.52389	2.25162	-0.424282	1.35326
29118	ENSG00000109832	DDX25	DEAD-box helicase 25	11	3.52777	3.79219	3.68165	4.22498	4.12742	3.9766	2.79139	2.05419	2.42484	4.89617	5.89134	5.28668	5.20773	5.35355	4.95408
151531	ENSG00000007001	UPP2	uridine phosphorylase 2	2	1.57271	0.799922	2.227	3.84436	2.98994	2.18579	2.5588	2.02868	2.21045	4.79841	5.91415	4.59789	1.48779	3.79618	2.62626
401551	ENSG00000136918	WDR38	WD repeat domain 38	9	3.57196	3.77511	3.49086	3.70065	1.93756	3.56238	-0.424282	-0.424282	0.0959818	2.6752	6.60191	4.53841	4.57548	4.63504	3.29184
275	ENSG00000145020	AMT	aminomethyltransferase	3	5.475	5.3888	4.35241	7.19451	7.51463	7.38775	7.14135	5.88752	6.49222	8.50701	8.71701	8.72671	5.97994	6.22729	5.99807
8365	ENSG00000158406	HIST1H4H	histone cluster 1 H4 family member h	6	12.4079	12.161	12.238	9.74161	9.5791	9.73743	5.72214	6.38869	6.55858	10.0133	10.1747	10.3787	10.3765	10.2915	10.6388
224	ENSG00000072210	ALDH3A2	aldehyde dehydrogenase 3 family member A2	17	9.16301	9.20272	9.19787	9.17557	9.21062	9.32162	8.47546	8.06221	7.96915	9.91733	10.7529	10.2483	9.2141	9.27967	9.48341
7771	ENSG00000062370	ZNF112	zinc finger protein 112	19	7.64586	7.75011	7.82293	7.35902	7.48113	7.13644	7.27959	7.45214	7.25272	8.66879	8.70071	8.79996	7.76594	7.56524	7.86037
2984	ENSG00000070019	GUCY2C	guanylate cyclase 2C	12	-0.424282	2.94781	2.227	-0.424282	2.28067	-0.424282	1.12097	1.90566	1.99314	4.67639	4.85582	3.94621	3.55972	2.87157	3.53646
NA	NA	NA	NA	NA	1.43853	0.800664	-0.424282	-0.424282	0.83544	-0.424282	0.264614	0.109321	1.02851	1.46488	3.92977	3.94819	2.77763	1.62691	3.09301
84944	ENSG00000143194	MAEL	maelstrom spermatogenic transposon silencer	1	0.897304	1.93209	1.04078	3.84613	3.93276	3.96759	3.57253	2.43714	4.16149	5.85799	5.75532	5.35213	2.07783	2.01146	1.46039
6103	ENSG00000156313	RPGR	retinitis pigmentosa GTPase regulator	X	6.54328	6.49772	6.61239	6.34153	6.16407	6.31205	5.91221	6.65055	6.62157	7.74157	8.45226	7.67354	6.77087	6.4296	6.84241
63976	ENSG00000142611	PRDM16	PR/SET domain 16	1	2.11336	2.64427	1.04204	2.37851	2.80772	3.30427	0.0491267	1.05669	1.42623	5.24945	3.61209	5.28176	4.57632	2.99944	3.6391
10806	ENSG00000054282	SDCCAG8	serologically defined colon cancer antigen 8	1	6.43934	6.36053	6.76119	6.89746	6.8475	6.32098	7.03256	7.0062	6.99057	8.72829	8.84457	9.00527	6.99813	7.07579	7.16671
NA	NA	NA	NA	NA	3.43068	3.54891	3.20483	3.39091	2.79065	2.50257	-0.424282	1.05608	0.477575	4.09288	3.96725	3.94778	4.69448	4.92445	5.0599
5166	ENSG00000004799	PDK4	pyruvate dehydrogenase kinase 4	7	4.45448	3.77511	4.25663	6.50187	6.05672	6.12134	3.22087	4.30417	4.80354	7.06499	7.43586	6.91925	3.78663	3.90569	3.29184
147949	ENSG00000198440	ZNF583	zinc finger protein 583	19	7.21784	7.19284	7.27723	7.08149	6.81729	7.23725	6.91826	7.0384	6.75808	8.31878	8.38281	8.41453	7.54368	7.50481	7.75455
7695	ENSG00000196646	ZNF136	zinc finger protein 136	19	7.81721	7.5899	7.63671	7.76998	7.70895	7.83528	6.42926	7.16564	6.71094	8.58454	8.88871	8.84	8.0272	7.89703	7.95575
9534	ENSG00000213096	ZNF254	zinc finger protein 254	19	8.62391	8.73177	8.66997	8.18102	8.50107	8.35789	7.93754	8.4635	7.57318	9.59281	9.58433	9.85415	8.87231	8.6609	9.08644
51276	ENSG00000180479	ZNF571	zinc finger protein 571	19	6.58363	6.44574	5.93163	7.29095	7.09051	7.1477	5.83084	6.7209	5.66574	8.17707	8.23525	8.22761	7.64324	7.66483	7.5805
4185	ENSG00000073670	ADAM11	ADAM metallopeptidase domain 11	17	5.73163	5.02727	5.17683	4.875	5.028	4.66345	4.33552	3.63437	3.74038	6.14377	6.17107	5.9849	3.78663	4.10255	3.83973
79934	ENSG00000123815	COQ8B	coenzyme Q8B	19	7.8688	7.86177	7.74553	7.55999	7.75204	7.65763	8.17221	8.54687	8.50077	9.63007	9.86016	9.88236	7.70965	7.84996	7.63345
91893	ENSG00000255561	FDXACB1	ferredoxin-fold anticodon binding domain containing 1	11	6.8773	7.16693	7.01643	5.80583	5.8556	5.5065	5.28529	6.23254	5.51709	7.40923	7.40726	7.31114	6.8857	6.57566	6.70103
169044	ENSG00000169436	COL22A1	collagen type XXII alpha 1 chain	8	-0.424282	-0.424282	-0.424282	-0.424282	-0.424282	-0.424282	-0.424282	0.109321	4.71744	2.6752	3.81427	4.76287	9.25816	9.1364	9.15453
154791	ENSG00000164898	FMC1	formation of mitochondrial complex V assembly factor 1 homolog	7	7.22515	6.9416	7.21264	7.13966	7.13661	6.89317	6.90788	5.5159	6.19645	8.29759	8.42568	8.19438	6.72878	6.62485	6.6315
6710	ENSG00000070182	SPTB	spectrin beta, erythrocytic	14	5.39502	5.38819	5.24403	6.00842	5.9507	5.42876	5.00216	3.57166	4.93764	7.25763	7.52026	6.57453	7.80029	8.06462	7.83774
163255	ENSG00000171817	ZNF540	zinc finger protein 540	19	5.06526	4.4444	4.68692	4.31603	5.06046	3.98589	4.50935	4.70089	3.51769	6.27775	6.40568	6.59413	5.00151	5.30724	5.5585
NA	NA	NA	NA	NA	0.895239	0.799922	-0.424282	-0.424282	-0.424282	-0.424282	-0.424282	-0.424282	0.0959818	1.58594	2.63941	2.92426	0.8069	-0.424282	0.722507
9580	ENSG00000143842	SOX13	SRY-box 13	1	6.8762	7.26695	7.23457	7.80414	7.79308	7.95646	7.09141	7.02349	7.28195	8.89653	8.89254	8.98533	7.52976	7.57161	7.47727
8968	ENSG00000277775	HIST1H3F	histone cluster 1 H3 family member f	6	12.1328	11.9959	12.0768	9.50774	9.63429	9.52633	-0.424282	-0.424282	-0.424282	7.00288	8.31344	8.44665	9.05252	9.30553	9.43021
115399	ENSG00000273831	LRRC56	leucine rich repeat containing 56	11	2.6629	2.36408	3.36652	4.79046	4.64467	4.95958	5.7712	5.31489	5.39675	7.55878	7.44761	7.14264	4.08015	4.73701	3.08942
80110	ENSG00000142556	ZNF614	zinc finger protein 614	19	8.75472	8.5952	8.78582	8.23817	8.00143	7.97896	7.04231	7.79675	7.36461	9.18763	9.19948	9.32852	8.25264	8.37094	8.59231
57476	ENSG00000023171	GRAMD1B	GRAM domain containing 1B	11	2.66231	2.52266	3.41246	3.89294	3.16643	3.70764	1.73483	1.91448	6.72499	6.43856	7.00584	6.63041	7.13432	6.95418	6.90607
50614	ENSG00000182870	GALNT9	polypeptide N-acetylgalactosaminyltransferase 9	12	2.27842	0.799922	-0.424282	3.04408	2.57576	-0.424282	1.29917	0.10949	0.779015	3.11171	4.40708	3.85225	6.79978	6.99121	7.14596
283248	ENSG00000167771	RCOR2	REST corepressor 2	11	3.42996	2.74846	3.49086	3.97504	3.71002	3.70526	4.67933	3.1292	3.99581	5.5549	6.36185	6.4397	5.58329	5.58058	5.6059
6383	ENSG00000169439	SDC2	syndecan 2	8	12.3766	12.3456	12.355	11.5033	11.5216	11.606	12.0507	12.3727	11.4542	14.1043	12.8777	13.2815	11.8648	11.7118	11.9527
23639	ENSG00000129295	LRRC6	leucine rich repeat containing 6	8	2.03187	2.74846	3.49086	3.70065	3.32211	4.06462	6.64751	5.30131	5.02043	7.0891	7.68143	7.24174	4.38059	5.0231	5.01857
54768	ENSG00000157423	HYDIN	HYDIN, axonemal central pair apparatus protein	16	4.54692	5.06361	4.64335	4.87273	5.16729	5.10578	4.25336	5.00659	4.28543	6.11805	8.19299	6.5677	4.50079	5.04956	5.12597
9823	ENSG00000184867	ARMCX2	armadillo repeat containing, X-linked 2	X	6.29966	6.46557	6.35926	6.26695	6.22485	6.26669	10.064	6.05413	8.79354	10.4697	10.5309	10.5563	9.68864	9.67602	9.80238
151354	ENSG00000162981	FAM84A	family with sequence similarity 84 member A	2	0.895239	0.799922	1.04078	2.63055	3.32211	2.50195	5.67635	0.497976	6.32234	5.62254	8.40514	7.47482	7.23244	7.38996	7.36213
445329	ENSG00000213648	SULT1A4	sulfotransferase family 1A member 4	16	4.49222	5.38579	4.07213	6.99327	6.28086	6.44628	2.45974	4.09101	3.40993	7.40579	8.70948	8.48694	7.79921	8.15168	7.44325
64147	ENSG00000088727	KIF9	kinesin family member 9	3	6.57866	6.44922	6.49137	5.82281	6.37541	6.12134	6.29164	6.96516	6.796	7.6737	8.54917	8.16666	6.70348	6.53623	6.74784
89765	ENSG00000160188	RSPH1	radial spoke head 1 homolog	21	0.895239	2.24135	2.227	3.0624	2.4601	3.15548	3.6125	3.95915	4.76808	5.37073	7.11118	5.62915	3.21798	3.81177	2.12584
5987	ENSG00000237071	TRIM27	tripartite motif containing 27	6	2.67952	7.28408	2.65034	4.4317	1.77562	6.33042	2.17286	6.18446	6.49795	7.99151	8.86871	8.4563	9.32913	9.59258	8.51974
54768	ENSG00000283022	HYDIN	HYDIN, axonemal central pair apparatus protein	16	4.5533	5.0629	4.64618	4.87772	5.16673	5.10533	4.25536	5.01069	4.28418	6.11662	8.19214	6.56685	4.50034	5.04883	5.12575
4776	ENSG00000100968	NFATC4	nuclear factor of activated T-cells 4	14	6.05556	6.11801	6.13521	8.80991	8.92228	8.97018	4.72783	-0.424282	6.89303	9.58994	9.99609	10.2339	7.09562	6.74167	6.65212
23119	ENSG00000169635	HIC2	HIC ZBTB transcriptional repressor 2	22	6.92046	6.96372	7.11394	7.11158	7.26772	7.14523	7.65889	7.32232	7.16507	8.60679	9.07503	8.77628	9.11917	9.05256	9.07447
125893	ENSG00000180257	ZNF816	zinc finger protein 816	19	7.18333	7.02062	6.95195	7.72825	7.34842	7.44784	4.97716	6.48925	5.57065	8.00473	8.69931	8.34483	8.37548	8.49859	8.39479
79057	ENSG00000130032	PRRG3	proline rich and Gla domain 3	X	6.23023	5.7949	6.06001	6.84817	5.864	5.74033	2.31293	2.37944	2.49569	7.61913	6.39816	6.06456	5.99174	6.1624	5.4346
144535	ENSG00000188596	CFAP54	cilia and flagella associated protein 54	12	7.29947	6.9446	6.77737	8.40539	8.16683	8.14484	5.99283	6.18781	5.90258	8.64991	9.46541	8.54425	8.94698	8.92206	8.7446
221421	ENSG00000172426	RSPH9	radial spoke head 9 homolog	6	4.9529	5.54701	5.23582	4.88676	4.19591	5.2408	2.93377	3.05438	3.17697	5.61749	6.52345	5.8819	5.01314	5.62598	5.03435
79730	ENSG00000179299	NSUN7	NOP2/Sun RNA methyltransferase family member 7	4	6.57736	6.34704	6.55315	6.79513	7.0146	7.17627	5.28768	2.6044	4.35641	7.5808	8.29196	7.87329	6.28673	6.68135	6.56755
6280	ENSG00000163220	S100A9	S100 calcium binding protein A9	1	-0.424282	-0.424282	-0.424282	-0.424282	-0.424282	-0.424282	-0.424282	-0.424282	-0.424282	2.39475	2.81032	3.85165	2.25162	1.55402	2.62626
5611	ENSG00000102580	DNAJC3	DnaJ heat shock protein family (Hsp40) member C3	13	10.3351	10.4015	10.3929	9.62667	9.65312	9.60299	9.99074	10.3962	10.4462	11.9514	11.1674	11.5386	11.4807	11.4361	11.5317
112937	ENSG00000166105	GLB1L3	galactosidase beta 1 like 3	11	4.06668	4.73911	4.78091	5.58351	5.43628	5.79936	4.20109	3.90571	4.09827	6.40598	7.17217	7.17269	6.70386	6.9739	6.45856
NA	NA	NA	NA	NA	1.57271	0.799922	1.75252	2.27225	2.28067	2.14883	0.0442581	-0.424282	-0.424282	4.31674	3.55045	3.52389	2.75929	4.00748	2.82356
4256	ENSG00000111341	MGP	matrix Gla protein	12	3.05076	3.19897	3.85426	4.14108	3.53503	3.84333	1.65233	2.06695	3.00069	5.63933	4.11751	6.09549	6.76735	7.12033	6.5836
100527963	ENSG00000260238	PMF1-BGLAP	PMF1-BGLAP readthrough	1	4.9031	4.30403	5.17422	5.12219	4.40256	4.88283	4.8529	4.80709	5.65417	7.26622	6.90172	7.09047	5.50656	6.00905	5.73498
657	ENSG00000107779	BMPR1A	bone morphogenetic protein receptor type 1A	10	10.7589	10.7717	10.8541	9.93571	10.0675	10.1347	9.63156	9.89947	9.61124	11.4813	11.0528	11.2484	10.9249	10.9296	11.0665
130576	ENSG00000150556	LYPD6B	LY6/PLAUR domain containing 6B	2	6.90712	7.11025	6.86062	6.04689	6.28317	6.24345	3.34785	2.14203	4.31009	6.14377	7.59051	7.45777	5.45705	5.07091	5.85175
220004	ENSG00000162148	PPP1R32	protein phosphatase 1 regulatory subunit 32	11	3.16503	3.27908	1.75252	5.28085	5.19542	4.51615	1.95999	3.28056	3.45029	5.7348	6.4131	6.07401	4.20739	3.90569	3.29184
341019	ENSG00000170959	DCDC1	doublecortin domain containing 1	11	3.71743	4.27273	4.74823	5.54136	5.71733	5.54162	3.13554	3.66978	3.42728	5.71448	7.32276	6.60544	5.03836	5.29704	4.3205
6297	ENSG00000165821	SALL2	spalt like transcription factor 2	14	6.81013	7.34042	6.90868	7.94977	8.06686	8.10327	9.12129	8.16439	8.56857	9.90842	10.1148	10.0981	7.84998	8.23328	8.03973
28996	ENSG00000064393	HIPK2	homeodomain interacting protein kinase 2	7	10.0661	10.6644	10.4615	10.7385	10.7011	10.4439	11.4627	11.8609	11.8447	13.8971	12.3715	13.1883	11.1846	11.5991	11.4093
645513	ENSG00000245958	LOC645513	septin 7 pseudogene	4	6.97861	6.92242	7.06861	7.77032	7.7312	7.81152	6.92736	7.61349	6.33603	8.84916	8.95816	8.9287	7.58442	7.53889	7.4473
342357	ENSG00000155592	ZKSCAN2	zinc finger with KRAB and SCAN domains 2	16	7.94893	8.04784	8.17043	7.81667	7.90914	7.75466	7.79298	7.86956	7.94453	9.27931	9.17062	9.13214	8.19959	8.54395	8.37074
57520	ENSG00000138411	HECW2	HECT, C2 and WW domain containing E3 ubiquitin protein ligase 2	2	6.81569	6.76254	6.70002	7.32102	7.3206	7.76984	6.06084	5.25742	6.78462	8.92776	8.39418	8.41153	6.64604	7.0256	6.76576
342918	ENSG00000235034	C19orf81	chromosome 19 open reading frame 81	19	-0.424282	0.799922	-0.424282	-0.424282	-0.424282	-0.424282	3.12955	2.02868	3.87374	4.67639	4.81624	5.04516	2.95882	2.35825	2.39764
55203	ENSG00000153012	LGI2	leucine rich repeat LGI family member 2	4	5.50251	4.7353	5.58441	5.55607	5.19932	5.4525	2.87222	1.45748	2.30795	5.80831	7.11549	6.24882	5.90678	5.90462	6.02212
147495	ENSG00000154856	APCDD1	APC down-regulated 1	18	0.919954	-0.424282	1.75315	1.0934	1.53226	1.68951	0.681921	0.109941	-0.424282	3.32419	4.90723	3.12246	3.47981	3.42603	3.48464
10103	ENSG00000117472	TSPAN1	tetraspanin 1	1	3.57196	3.87641	3.31181	6.24121	5.86638	5.95969	7.62134	9.25834	8.50317	8.96435	11.3422	10.999	6.24913	6.19086	6.08115
774	ENSG00000148408	CACNA1B	calcium voltage-gated channel subunit alpha1 B	9	2.03187	2.24135	-0.424282	-0.424282	-0.424282	0.98188	3.57252	3.07462	4.85284	5.86528	6.20212	5.74293	6.42803	6.56931	6.48251
100287171	ENSG00000181404	WASHC1	WASH complex subunit 1	9	7.14554	6.7668	6.81389	6.93535	6.80376	6.68095	7.2783	7.58688	7.23344	9.23122	8.46244	8.8664	7.0254	6.30828	6.34636
338323	ENSG00000158077	NLRP14	NLR family pyrin domain containing 14	11	-0.424282	0.799922	-0.424282	2.63055	-0.424282	1.68026	1.12097	0.497976	0.0959818	2.9099	4.60019	2.4944	2.25162	2.01146	0.722507
10207	ENSG00000132849	PATJ	PATJ, crumbs cell polarity complex component	1	10.064	10.0729	9.96724	9.49191	9.48781	9.54697	8.97808	10.1149	9.52765	10.9023	11.0739	11.1136	11.4144	11.5039	11.4568
84148	ENSG00000103510	KAT8	lysine acetyltransferase 8	16	8.32497	8.33265	8.41755	7.79333	7.90957	8.07065	8.28471	8.38575	8.48634	9.76052	9.66655	9.75371	8.4889	8.6223	8.64322
[truncated: 7,720 more rows]

## Sheet: Fig 3F
	Podocyte marker gene expression (2deltaCT)
	ciPods - Undifferentiated			ciPods - Differentiated			OrgPods				OrgGloms
MAFB	1e-05	0		0.00038	0.00029	0.00035	0.00014	0.00029	0.00016	0.00996	1.22451	0.81327	0.82353
PODXL	0.00164	0.002	0.00168	0.00128	0.00129	0.00132	0.01655	0.0145	0.00996	0.00644	4.39968	3.50132	4.90278
NPHS1	0	0		0	0	0	3e-05	1e-05	1e-05	1e-05	1.02087	0.89069	0.85128
NPHS2	0	0	0	0	0	0	0.00057	0.00046	0.0004	0.00029	4.67284	3.58283	4.04041
CD2AP	0.1485	0.18403	0.14904	0.18998	0.19371	0.19851	0.46487	0.37176	0.25944	0.2249	1.24574	0.89267	0.99813
SYNPO	0.01045	0.01591	0.00471	0.02516	0.02598	0.02756	0.00354	0.00387	0.00158	0.00111	1.82766	1.18419	1.0094
WT1	6e-05	7e-05	7e-05	0.00064	0.00057	0.00057	0.00465	0.00412	0.00297	0.00286	1.54242	1.35257	1.1065
POD1	0.0001	0.0001	9e-05	7e-05	8e-05	8e-05	0.00249	0.00156	0.00118	0.00075	0.00085	0.00173	0.00097

## Sheet: Fig 3G
ensembl_id	gene_id	symbol	ciPod:Un Lab 1	ciPod:Un Lab 1	ciPod:Un Lab 1	ciPod:Diff Lab 1	ciPod:Diff Lab 1	ciPod:Diff Lab 1	Glom Lab 1	Glom Lab 1	Glom Lab 1	ciPod:Diff Lab 2	ciPod:Diff Lab 2	ciPod:Diff Lab 2	OrgPod Lab 1	OrgPod Lab 1	OrgPod Lab 1
ENSG00000002079	NA	NA	-1.65851	-5.28069	-1.42327	1.43774	1.42408	0.856736	-3.51536	-3.3044	-1.39989	1.28114	-2.00082	1.39681	-0.87619	-1.44249	-0.5609
ENSG00000005249	5577	PRKAR2B	3.42509	3.09869	3.10029	2.11347	2.35832	2.10066	4.36116	4.88641	4.13409	2.19764	2.95337	1.23202	3.4423	3.33684	3.56126
ENSG00000005884	3675	ITGA3	8.7951	8.80811	8.77552	9.73823	9.80368	9.77796	9.616	8.28145	9.15204	11.0314	11.491	11.1943	8.47563	8.4329	8.49344
ENSG00000010319	56920	SEMA3G	-1.03048	-0.236291	-0.0247211	-2.02169	-1.7747	-0.583836	7.96627	6.56874	6.93966	-2.83288	-4.53688	-1.77312	-1.36162	-0.895007	-1.17095
ENSG00000011465	1634	DCN	2.35533	2.16631	2.11533	5.06644	5.03231	5.19451	4.79275	3.00509	5.04337	3.65747	3.39339	4.34228	0.753957	1.12872	0.868716
ENSG00000013588	9052	GPRC5A	7.07796	7.31058	7.23888	6.00031	6.03219	5.74779	3.05253	0.682341	1.43563	6.24214	5.10812	7.56534	5.68097	5.76155	5.60313
ENSG00000023041	64429	ZDHHC6	5.19153	5.10625	5.12152	5.106	4.99348	4.98819	6.50192	5.49844	5.68969	5.73695	5.30642	5.29121	5.11628	5.22144	5.14622
ENSG00000039523	79567	RIPOR1	4.58076	4.74435	4.816	4.22815	4.21914	4.05452	7.56967	5.66542	5.9676	6.7473	7.52331	6.93998	5.42759	5.61612	5.236
ENSG00000065308	9697	TRAM2	7.56659	7.86519	7.74619	6.99591	7.05847	6.92119	8.25947	7.20457	7.72993	7.46141	6.91269	7.33216	6.137	6.15211	6.12946
ENSG00000071575	28951	TRIB2	0.0113381	0.334024	-0.0247211	1.8852	1.70838	1.86934	9.10448	7.83528	7.6104	0.13836	-0.41586	1.85582	3.37895	3.43827	3.47896
ENSG00000073910	10129	FRY	1.89385	1.43356	1.56695	2.95927	3.08411	3.20982	7.17001	6.7211	7.14412	2.11748	3.18784	3.5519	3.38069	3.3865	3.3884
ENSG00000076003	4175	MCM6	6.69864	6.80578	6.74711	6.18148	6.27614	6.07573	5.06584	4.47039	4.5682	7.08402	4.86614	5.65434	5.60571	5.36981	5.48575
ENSG00000091972	4345	CD200	2.02161	2.53358	2.12853	3.85395	3.90797	4.01537	4.98897	4.53897	4.75796	4.00599	2.40094	2.43075	4.37752	4.27549	4.53518
ENSG00000092445	7301	TYRO3	5.40593	5.41504	5.45917	5.06507	5.03929	4.88176	10.0204	8.84147	9.34834	4.82108	3.11258	3.73498	4.68762	4.68445	4.63741
ENSG00000100979	5360	PLTP	1.39244	1.81999	1.38929	4.00631	4.31186	4.17506	8.23255	6.97295	7.49107	8.01899	3.05124	6.04893	2.40781	2.42907	2.46786
ENSG00000101144	655	BMP7	-2.7199	-2.95001	-4.8827	-2.47623	-2.6952	-4.97615	8.11271	8.14938	8.11406	-3.37699	-5.27255	-3.19906	3.96333	3.88845	4.02276
ENSG00000101335	10398	MYL9	9.31127	9.30293	9.2494	8.54423	8.66362	8.72699	8.36154	7.18765	7.61933	9.61424	9.29781	10.4074	8.26859	8.15985	8.31678
ENSG00000103335	9780	PIEZO1	7.33479	7.41444	7.2894	6.35902	6.60508	6.52974	5.80053	3.86334	4.59454	8.2186	8.55842	8.56737	8.06861	8.16598	7.90926
ENSG00000104728	9639	ARHGEF10	5.00716	5.06382	4.92386	5.01623	5.00668	4.97834	3.88801	3.50436	3.46232	5.56864	5.27203	5.18715	4.54588	4.5466	4.42873
ENSG00000107742	9806	SPOCK2	-1.4175	-0.888369	-3.29774	-0.185185	-0.376155	-0.118171	10.7123	8.84389	9.34242	-0.00399358	-0.319645	0.0401108	4.56596	4.43638	4.4835
ENSG00000109189	64854	USP46	5.29861	5.35166	5.30163	5.45229	5.31459	5.40512	5.85194	5.3632	5.47399	5.26124	5.38156	5.44034	5.71024	5.71761	5.88445
ENSG00000109501	7466	WFS1	4.12761	4.32849	4.02118	4.30282	4.46457	4.33446	4.76232	4.297	4.51499	5.76684	5.29506	5.86351	4.05567	4.03946	3.90979
ENSG00000110651	975	CD81	7.25302	7.27702	7.12537	7.03475	7.06192	7.06995	7.56923	7.04897	7.35299	7.98902	8.16932	8.45848	7.29968	7.39647	7.36841
ENSG00000112699	2762	GMDS	3.99319	3.99776	4.06858	4.46328	4.42229	4.34352	4.77773	4.23941	5.22752	5.26654	4.91886	4.90937	3.11951	2.97081	3.00318
ENSG00000113083	4015	LOX	6.96584	7.27558	7.21105	7.82124	7.93964	7.63366	3.80356	1.8083	2.82643	6.50332	4.82196	7.1499	5.37417	5.70491	5.5037
ENSG00000113140	6678	SPARC	10.1457	10.1307	10.135	10.3396	10.3809	10.4448	10.6902	10.6244	10.6624	11.4244	12.4133	12.2663	9.45585	9.38839	9.57728
ENSG00000113578	2246	FGF1	2.10122	2.17052	2.01212	4.29767	4.3934	4.50565	7.96459	5.06629	5.95355	4.26847	2.07489	4.16705	3.40038	3.30415	3.38525
ENSG00000113657	1809	DPYSL3	9.22323	9.25586	9.20915	9.26743	9.31655	9.26754	6.31172	4.60609	4.94233	8.53743	7.83463	7.11641	8.25322	8.18616	8.41352
ENSG00000116218	7827	NPHS2	-5.11794	-1.03276	-3.29774	-4.82904	-2.06421	-4.97615	11.828	10.1404	10.6232	-7.08081	-5.27384	-6.9024	3.00237	2.29115	2.0808
ENSG00000118194	7139	TNNT2	-0.998315	-1.01979	-1.71134	-0.22944	-0.644149	-0.306345	5.94906	5.38666	4.50097	-1.94697	-2.32442	-3.19285	1.30778	1.53861	0.92636
ENSG00000118526	6943	TCF21	0.948144	-0.0685526	0.671884	2.44608	2.13446	1.96912	9.21645	7.29756	8.04236	-0.0255256	2.63505	2.47475	1.20723	1.18048	0.592043
ENSG00000122707	8434	RECK	4.77839	4.56324	4.58286	4.89035	5.03148	4.89799	5.1345	4.21445	4.7952	4.851	4.91719	5.09089	4.18476	4.14015	4.1141
ENSG00000128567	5420	PODXL	3.66669	3.97906	3.49669	3.74653	3.95816	3.55913	13.2423	11.874	12.4435	3.4709	3.0812	3.82467	6.85468	6.80404	6.78049
ENSG00000128918	8854	ALDH1A2	0.167455	0.448119	0.543565	-0.436724	0.0512699	-0.0219571	2.70058	3.74218	4.40214	-2.43695	-0.415861	5.10427	3.90135	3.8944	3.98047
ENSG00000129038	4016	LOXL1	5.58855	5.77798	5.49992	5.43892	5.58205	5.37147	5.65707	5.14928	5.62322	7.5622	7.4677	7.76776	5.82094	5.82789	5.79118
ENSG00000130226	1804	DPP6	-3.10001	-1.96167	-3.26299	-1.9341	-1.87865	-1.97398	-0.87856	-2.42005	-2.98214	-2.61026	-2.5449	-3.00752	-1.00514	-0.68945	-1.81885
ENSG00000130303	684	BST2	-1.65851	-1.82126	-2.56077	2.60559	2.23347	2.31847	7.73869	7.68584	7.79831	3.09287	-0.836437	6.46488	4.31081	3.84859	4.12994
ENSG00000132688	10763	NES	3.32914	3.41628	3.18876	3.80395	3.81844	4.06002	10.7502	9.49022	9.67126	5.02869	3.31986	5.28835	9.62853	9.4802	9.56852
ENSG00000133048	1116	CHI3L1	-5.11794	-2.46451	-2.55216	0.0850612	0.498696	0.080811	5.40691	4.86483	5.17013	0.0691414	-2.46575	-0.243515	-0.19085	-0.275074	0.282087
ENSG00000133816	9645	MICAL2	9.03517	9.23206	9.12383	9.0278	9.1362	8.99534	3.17814	3.25182	3.33545	10.0126	10.3155	10.0029	8.22827	8.22458	8.19553
ENSG00000136235	10457	GPNMB	3.58686	3.63797	3.51296	4.6852	4.68871	4.80074	3.19669	2.091	2.64528	-0.695271	-0.779528	4.46262	2.08215	2.01584	1.81933
ENSG00000137486	408	ARRB1	3.15272	3.53793	3.18179	2.28508	2.44399	2.55468	5.95551	3.91125	5.14545	1.59664	1.47299	1.96242	3.79431	3.70734	3.8713
ENSG00000137573	23213	SULF1	2.84018	2.656	2.44843	3.5405	3.666	3.80198	8.26603	7.64558	8.22829	0.597843	-0.200335	6.237	3.7388	3.48662	3.78054
ENSG00000138193	51196	PLCE1	4.16233	3.77882	3.93415	4.65827	4.38918	4.39394	5.54766	4.32768	4.78976	3.28982	2.84728	3.52016	4.36556	4.45209	4.40535
ENSG00000139211	347902	AMIGO2	8.10827	8.02779	8.08108	8.76305	8.84357	8.92744	7.41612	6.01838	6.6819	9.09015	8.9109	9.03968	6.50328	6.3721	6.5947
ENSG00000144677	10217	CTDSPL	5.37491	5.46838	5.54731	5.57504	5.50638	5.52361	7.08976	6.43223	6.58082	6.2159	5.56252	4.78962	5.12744	5.18456	5.28994
ENSG00000145335	6622	SNCA	2.21298	2.01393	2.37469	3.34589	3.89257	3.63487	5.86474	6.04389	6.16439	4.25179	4.67112	3.66079	3.53562	3.46069	3.69746
ENSG00000147394	7739	ZNF185	5.99123	6.01566	5.89455	4.92751	4.95939	4.81664	6.74713	6.31655	6.49695	5.71503	4.92624	4.98139	6.04154	6.0226	6.03079
ENSG00000148498	56288	PARD3	6.44382	6.42365	6.42393	6.39073	6.40747	6.51219	7.2247	6.91695	7.19829	7.36453	8.48455	7.08264	6.841	6.80361	6.97424
ENSG00000151490	5800	PTPRO	-2.31059	-2.11076	-0.975812	1.0536	0.320454	0.805205	11.9737	10.5006	11.319	-0.931062	0.0115613	-0.0075843	3.22735	3.00172	2.56411
ENSG00000152127	4249	MGAT5	5.48264	5.43785	5.33525	5.99945	6.00009	5.99115	9.00583	7.00323	7.98091	6.31375	6.02697	6.30259	5.68787	5.76115	5.76381
ENSG00000152377	6695	SPOCK1	6.70423	6.92358	6.79017	7.29541	7.41625	7.32563	3.21709	0.713523	2.62985	7.24948	7.49041	8.18527	3.90392	3.85988	3.98413
ENSG00000159403	715	C1R	4.2108	4.2064	3.95115	6.79332	6.89315	6.91504	2.72882	1.97168	2.4851	5.67682	3.30844	5.04563	0.453079	0.153073	0.275882
ENSG00000159713	51673	TPPP3	-0.363056	-0.63683	-2.07535	-1.36961	-1.7747	-2.1688	7.03186	5.35024	6.20843	-1.95153	-2.95191	-1.77312	-1.18104	-1.97301	-1.17095
ENSG00000161270	4868	NPHS1	-3.48341	-0.850735	-1.67084	-2.47697	-1.01836	-1.72207	10.6155	9.53253	9.97577	-3.48772	-5.27259	-2.80954	2.07843	2.39281	1.26986
ENSG00000162576	54587	MXRA8	2.50411	2.54586	2.3557	1.74082	1.92574	2.01253	9.68017	8.6398	9.30026	5.10809	6.22849	5.09442	6.00237	5.92383	6.02769
ENSG00000162734	8682	PEA15	8.16616	8.1758	8.23218	7.75569	7.88237	7.79637	7.2066	5.29626	6.57088	9.18647	8.9403	9.41149	7.75473	7.66059	7.71795
ENSG00000163171	10602	CDC42EP3	8.15378	8.23401	8.2218	7.96132	7.94061	8.01275	5.82856	4.60167	5.28656	6.97198	7.057	7.24233	6.23833	6.19238	6.31654
ENSG00000163531	23114	NFASC	-0.580635	-0.215745	-1.41853	0.0652139	-0.772582	-0.0318062	4.81925	3.76905	3.58979	2.47325	1.46949	4.27406	1.56754	1.41108	1.86156
ENSG00000163827	79442	LRRC2	1.75371	1.8955	1.59336	2.11373	2.26787	2.33843	0.178504	0.246003	0.32769	-1.02011	-1.31393	0.353095	0.867762	1.58506	1.3466
ENSG00000167755	5653	KLK6	-5.11794	-5.28069	-4.8827	-4.82904	-5.23413	-4.97615	5.75844	5.29923	5.75729	-7.08081	-6.8588	-5.31744	3.75663	3.76696	3.80271
ENSG00000169035	5650	KLK7	-3.53058	-3.66348	-3.29774	-1.36807	-1.7363	-2.59237	4.67355	2.0055	3.48311	-5.49566	-4.53641	-4.58023	-0.85985	-1.23298	-1.0183
ENSG00000169418	4881	NPR1	-5.11794	-2.95876	-4.8827	-4.82904	-1.32724	-3.39119	7.92948	7.37666	7.6934	-0.814023	-2.46649	-2.99551	1.17444	1.30001	1.29537
ENSG00000169855	6091	ROBO1	4.49293	4.70839	4.55188	5.77701	5.85817	5.72066	7.34455	6.42475	7.22125	4.99384	4.00211	5.77095	6.54763	6.56819	6.6731
ENSG00000171992	11346	SYNPO	4.5553	4.84124	4.73733	5.41477	5.71512	5.51158	9.33036	7.62624	8.34649	6.37317	7.21207	7.51464	3.94649	4.15584	3.81034
ENSG00000173376	79625	NDNF	-1.94802	-1.82107	-0.975812	-0.185185	0.874659	1.08994	3.05789	2.17642	4.25355	-0.510954	-2.10392	1.02241	-1.80908	-1.43795	-1.9572
ENSG00000176658	4642	MYO1D	5.24953	5.26524	5.23494	5.27865	5.36112	5.25866	6.03339	5.88822	6.04657	5.48991	6.04319	6.24782	6.8949	6.96545	6.9766
ENSG00000182326	716	C1S	2.40872	2.53775	2.13536	5.34843	5.3893	5.46115	3.09617	2.8355	3.15809	5.27899	4.36978	5.65534	1.38588	1.79604	1.58273
ENSG00000182541	3985	LIMK2	6.10577	5.97881	6.00578	6.08029	6.15799	6.09111	7.64595	6.89801	7.26116	6.51678	6.35327	6.68414	6.50565	6.51541	6.56203
ENSG00000182636	4692	NDN	-2.79602	-2.47333	-2.07535	-2.50711	-1.7747	-2.1688	6.67899	6.30847	6.58386	2.47186	2.17737	1.53639	5.38165	5.31342	5.51112
ENSG00000184113	7122	CLDN5	-2.79601	-3.69572	-2.56077	-2.02169	-5.23413	-2.65422	5.98648	5.20577	5.77204	-4.75888	-6.8588	-5.31744	-2.46115	-1.97301	-2.24895
ENSG00000184588	5142	PDE4B	1.80092	1.81735	1.56024	3.2847	3.35458	3.42899	-1.19343	0.256316	-1.21932	1.87629	0.703439	1.29235	-1.36162	-1.44249	-1.33142
ENSG00000184937	7490	WT1	-3.53298	-2.47333	-2.56077	0.952318	-0.189738	-0.433966	9.54776	8.33828	9.04119	2.23886	-0.448813	-0.492821	3.33512	3.46466	3.67634
ENSG00000185070	23768	FLRT2	4.28768	4.28643	4.32474	4.65041	4.70487	4.83929	4.85685	3.53278	4.7309	4.7558	4.08487	3.87144	4.07463	4.10031	4.23223
ENSG00000187239	23048	FNBP1	4.95266	5.06105	5.06331	5.09073	4.97179	5.10547	6.34065	5.2367	6.57671	4.67703	5.37319	4.84797	5.12795	5.05687	5.08959
ENSG00000187391	9863	MAGI2	2.06669	2.2065	2.26121	2.66938	2.43369	2.57737	8.00949	6.73712	7.30028	1.69106	1.77429	2.00217	2.39607	2.62513	2.46568
ENSG00000188153	1287	COL4A5	4.90026	5.00587	4.99535	7.82134	7.90654	7.8494	9.35815	8.72951	8.98978	7.27805	5.79471	7.05261	6.14035	6.17165	6.28977
ENSG00000189058	347	APOD	-3.53298	-2.73522	-4.8827	-0.185185	-0.529316	-1.72916	0.393543	0.182807	0.526997	-3.91088	-6.8588	-3.73248	-1.36127	-2.25011	-1.85286
ENSG00000197694	6709	SPTAN1	9.01977	9.21632	9.13858	8.48578	8.54787	8.42623	9.67011	9.08669	9.2474	9.33721	9.19278	9.17109	8.88516	9.00788	8.94327
ENSG00000197702	55742	PARVA	7.26736	7.38412	7.38571	6.66451	6.73137	6.66144	7.00229	6.56019	6.73597	7.1257	7.05195	7.25334	6.90779	6.90289	6.94411
ENSG00000197903	85236	HIST1H2BK	7.03736	7.00186	6.95394	4.47504	4.47779	4.44623	4.3506	4.3106	4.48724	4.22208	3.82868	4.12886	4.9789	5.01775	5.11215
ENSG00000198734	2153	F5	-5.11794	-5.28069	-4.8827	-3.24408	-2.42678	-2.65423	1.34263	0.439763	0.119486	-1.29945	-1.43254	-1.01976	-2.94658	-3.55797	-3.09695
ENSG00000198873	2869	GRK5	2.50411	2.41322	2.65448	3.61521	3.68336	3.67648	4.82003	4.37058	4.78338	2.09697	1.56328	3.09638	2.68152	2.40888	2.6135
ENSG00000204103	9935	MAFB	-5.11794	-5.28069	-3.29774	0.597224	0.994686	0.578436	9.51249	8.13989	9.06084	-1.95153	-3.15836	2.20873	1.82952	1.93388	1.70006
ENSG00000204472	199	AIF1	-5.11794	-5.28069	-4.46766	-4.82904	-4.49717	-4.97615	5.35652	3.14964	4.29289	-7.08081	-6.8588	-6.9024	-4.53033	-5.14293	-4.3034
ENSG00000206190	57194	ATP10A	6.29198	6.2887	6.27275	5.60663	5.49294	5.62097	-0.055924	-2.1669	-1.05885	6.05699	5.93338	4.77752	4.4302	4.25153	4.44685
ENSG00000213390	84986	ARHGAP19	5.32811	5.30146	5.35928	3.63766	3.60192	3.40322	5.28877	4.49391	4.73351	2.7505	2.73552	2.59944	4.12596	4.17674	4.35551
ENSG00000240694	10687	PNMA2	4.66387	4.52344	4.58014	5.86861	6.00349	5.9925	2.26752	1.9979	2.32691	5.4616	2.50862	4.04617	4.26006	4.19081	4.24274
ENSG00000266028	23380	SRGAP2	5.29078	5.48426	5.40582	6.32688	6.36606	6.199	6.16095	4.63364	4.7095	6.58465	6.16604	6.40535	5.06549	5.15291	5.10868
TOTALS			2.79192	2.94659	2.8361	3.50807	3.5886	3.48322	6.20084	5.24214	5.72685	3.37217	2.81855	3.70479	3.85504	3.82412	3.84467
Totals are the glomular expression score for each RNA-seq sample, using the the 100 most upregulated probes from microarry data. Duplicate genes where two Affy probes mapped to the same gene were removed so as not to upwardly bias the mean.
After redundant probes were removed, 89 genes remained.

## Sheet: Fig 4A-D, S Table 2
ECM FRACTIONS (C3, C4)									Normalized abundance								Raw abundance
									Gloms				Tubules				Gloms			Tubules		Tags
Accession	Peptide count	Unique peptides	Confidence score	Anova (p)	Max fold change	Highest mean condition	Lowest mean condition	Description	20171117_SH_GE1_171120184444	20171117_SH_GE2_171120204719	20171117_SH_GE3_171120224954	ave/10,000	20171117_SH_TE1_171121080620	20171117_SH_TE3_171121121134	20171117_SH_TE3_171121121134	ave/10,000	20171117_SH_GE1_171120184444	20171117_SH_GE2_171120204719	20171117_SH_GE3_171120224954	20171117_SH_TE1_171121080620	20171117_SH_TE3_171121121134	ECM associated	ECM
2::D3DPG0_HUMAN	572	168	2779.53	0.426601	1.18102	Gloms	Tubules	Titin, isoform CRA_a OS=Homo sapiens GN=TTN PE=4 SV=1	4.80366e+06	6.73203e+06	4.67205e+06	540.258	5.07731e+06	4.07168e+06	4.57449e+06	457.449	3.57849e+06	6.73203e+06	2.79203e+06	7.53203e+06	4.5134e+06
1::LAMA5_HUMAN;2::A0A087WYH7_HUMAN	118	78	5320.02	1.3322e-05	25.9315	Gloms	Tubules	Laminin subunit alpha-5 OS=Homo sapiens GN=LAMA5 PE=1 SV=8	1.16e+06	1.15454e+06	1.15607e+06	115.687	41068.1	48157	44612.6	4.46126	864144	1.15454e+06	690872	60923.3	53381.4
1::MYH10_HUMAN;2::E7ERA5_HUMAN;2::G1UI33_HUMAN;2::Q9UE82_HUMAN;2::Q15753_HUMAN;2::Q9UMG3_HUMAN	147	61	7699.01	0.0207704	2.24074	Tubules	Gloms	Myosin-10 OS=Homo sapiens GN=MYH10 PE=1 SV=3	990705	858942	1.04747e+06	96.5704	2.61739e+06	1.7104e+06	2.16389e+06	216.389	738026	858942	625967	3.88281e+06	1.89596e+06
1::DHX9_HUMAN;2::B3KU66_HUMAN;2::Q58F26_HUMAN	74	48	3457.71	0.0243802	2.17204	Tubules	Gloms	ATP-dependent RNA helicase A OS=Homo sapiens GN=DHX9 PE=1 SV=4	512892	831219	707985	68.4032	1.57099e+06	1.40051e+06	1.48575e+06	148.575	382079	831219	423093	2.33051e+06	1.55245e+06
1::LMNB1_HUMAN;2::E9PBF6_HUMAN;2::Q6DC98_HUMAN;2::A0A0D9SFE5_HUMAN;2::B4DZT3_HUMAN;2::A0A0D9SFY5_HUMAN	84	43	4516.9	0.32904	1.3267	Tubules	Gloms	Lamin-B1 OS=Homo sapiens GN=LMNB1 PE=1 SV=2	1.89096e+06	2.37304e+06	3.9909e+06	275.163	3.75347e+06	3.5477e+06	3.65059e+06	365.059	1.40867e+06	2.37304e+06	2.38497e+06	5.56816e+06	3.93258e+06
1::PRP8_HUMAN;2::B4DK16_HUMAN;2::I3L0J9_HUMAN;2::Q53GM6_HUMAN;2::Q6JH03_HUMAN;2::I3L3Z8_HUMAN	85	39	2683.94	0.816636	1.04354	Gloms	Tubules	Pre-mRNA-processing-splicing factor 8 OS=Homo sapiens GN=PRPF8 PE=1 SV=2	231453	325995	265540	27.433	244638	281130	262884	26.2884	172421	325995	158687	362913	311629
1::CLH1_HUMAN;2::J3KS13_HUMAN;2::J3KSQ2_HUMAN;2::A4FU99_HUMAN;2::A0A087WV74_HUMAN	88	36	4686.5	0.00726766	3.13069	Tubules	Gloms	Clathrin heavy chain 1 OS=Homo sapiens GN=CLTC PE=1 SV=5	494509	781641	692997	65.6382	2.08591e+06	2.02395e+06	2.05493e+06	205.493	368384	781641	414136	3.09438e+06	2.24352e+06
1::HNRPM_HUMAN;2::A0A087X0X3_HUMAN;2::Q7KYM9_HUMAN;2::Q59ES8_HUMAN;2::M0QZM1_HUMAN;2::Q6P2D7_HUMAN;2::B4DEG4_HUMAN;2::M0R2T0_HUMAN;2::M0R0N3_HUMAN;2::M0QYQ7_HUMAN;2::M0QYL3_HUMAN;2::M0R0Y6_HUMAN	90	36	4672.33	0.746987	1.05986	Tubules	Gloms	Heterogeneous nuclear ribonucleoprotein M OS=Homo sapiens GN=HNRNPM PE=1 SV=3	2.35123e+06	1.47168e+06	3.18354e+06	233.548	2.30219e+06	2.64837e+06	2.47528e+06	247.528	1.75155e+06	1.47168e+06	1.90249e+06	3.41522e+06	2.93568e+06
1::HNRPU_HUMAN;2::B3KX72_HUMAN;2::B4DLR3_HUMAN;2::Q96BA7_HUMAN;2::Q7Z4Q5_HUMAN;2::Q5RI18_HUMAN;2::Q9UEL2_HUMAN	66	35	3328.12	0.147902	1.32603	Gloms	Tubules	Heterogeneous nuclear ribonucleoprotein U OS=Homo sapiens GN=HNRNPU PE=1 SV=6	8.3909e+06	8.30594e+06	8.08994e+06	826.226	4.94466e+06	7.51695e+06	6.2308e+06	623.08	6.25081e+06	8.30594e+06	4.83456e+06	7.33525e+06	8.33244e+06
1::SP16H_HUMAN;2::Q0VGA3_HUMAN	63	35	2745.28	0.428039	1.06613	Gloms	Tubules	FACT complex subunit SPT16 OS=Homo sapiens GN=SUPT16H PE=1 SV=1	1.12438e+06	1.16656e+06	1.11356e+06	113.484	960842	1.16804e+06	1.06444e+06	106.444	837609	1.16656e+06	665466	1.42538e+06	1.29476e+06
2::A0A024RDW8_HUMAN;2::B4DH43_HUMAN	77	32	1316.16	0.0478214	2.075	Gloms	Tubules	Collagen, type IV, alpha 2, isoform CRA_a OS=Homo sapiens GN=COL4A2 PE=4 SV=1	1.9109e+06	1.16207e+06	1.49076e+06	152.124	611979	854277	733128	73.3128	1.42352e+06	1.16207e+06	890883	907852	946955
1::SPTN1_HUMAN;2::B4DGT1_HUMAN;2::B4DTV8_HUMAN;2::Q9UG16_HUMAN;2::A0A0D9SFF6_HUMAN	67	31	2156.44	0.00207024	1.57207	Tubules	Gloms	Spectrin alpha chain, non-erythrocytic 1 OS=Homo sapiens GN=SPTAN1 PE=1 SV=3	223816	216873	237169	22.5953	341217	369212	355214	35.5214	166732	216873	141733	506184	409266
1::U520_HUMAN;2::A4FU77_HUMAN;2::Q9H8B9_HUMAN;2::B4E150_HUMAN;2::B4E0P5_HUMAN;2::Q7L5W4_HUMAN;2::Q5ZF01_HUMAN	64	31	2124.32	0.156802	1.19362	Gloms	Tubules	U5 small nuclear ribonucleoprotein 200 kDa helicase OS=Homo sapiens GN=SNRNP200 PE=1 SV=2	306680	301105	349041	31.8942	240586	293824	267205	26.7205	228461	301105	208588	356902	325700
2::A0A024R5M9_HUMAN;2::A0A087WY61_HUMAN;1::NUMA1_HUMAN;2::Q59HB8_HUMAN;2::A0A024R5G4_HUMAN;2::Q7Z757_HUMAN;2::F5H4J1_HUMAN;2::A8K394_HUMAN;2::F5H6Y5_HUMAN;2::Q9UNL7_HUMAN;2::F5H0Z7_HUMAN;2::Q9UPG3_HUMAN;2::F5GZW1_HUMAN;2::F8W6T3_HUMAN;2::F5GWK2_HUMAN;2::F5GWA2_HUMAN	98	30	3778.45	0.00366585	3.07217	Tubules	Gloms	Nuclear mitotic apparatus protein 1, isoform CRA_a OS=Homo sapiens GN=NUMA1 PE=4 SV=1	179667	231360	163952	19.166	613012	564610	588811	58.8811	133843	231360	97977.7	909385	625863
1::HNRL2_HUMAN;2::H3BQZ7_HUMAN	51	27	2157.66	0.178155	2.17896	Tubules	Gloms	Heterogeneous nuclear ribonucleoprotein U-like protein 2 OS=Homo sapiens GN=HNRNPUL2 PE=1 SV=1	493056	1.65091e+06	551448	89.8471	1.54304e+06	2.37242e+06	1.95773e+06	195.773	367302	1.65091e+06	329546	2.28906e+06	2.6298e+06
2::A0A024R972_HUMAN;2::Q6NVY8_HUMAN;2::R4GNC7_HUMAN	46	26	2217.05	6.75631e-05	49.3057	Gloms	Tubules	Laminin, gamma 1 (Formerly LAMB2), isoform CRA_a OS=Homo sapiens GN=LAMC1 PE=4 SV=1	1.56993e+06	1.54968e+06	1.18172e+06	143.378	28154.8	30003.9	29079.3	2.90793	1.16952e+06	1.54968e+06	706199	41766.8	33258.9
1::ROA2_HUMAN;2::A0A024RA28_HUMAN;2::A0A087WUI2_HUMAN;2::I6L957_HUMAN	44	26	2535.07	0.0834266	1.66174	Tubules	Gloms	Heterogeneous nuclear ribonucleoproteins A2/B1 OS=Homo sapiens GN=HNRNPA2B1 PE=1 SV=2	6.20265e+06	6.57598e+06	8.13229e+06	697.03	9.12904e+06	1.40367e+07	1.15829e+07	1158.29	4.62066e+06	6.57598e+06	4.85987e+06	1.35427e+07	1.55595e+07
2::Q71UH4_HUMAN;2::B4DKD0_HUMAN;2::E9PCY5_HUMAN;2::Q59H80_HUMAN;2::Q6W6M6_HUMAN;2::B4DLV2_HUMAN;2::J3KTB7_HUMAN;2::H7BZ82_HUMAN	77	26	2592.04	0.309473	1.2353	Tubules	Gloms	DNA topoisomerase 2 (Fragment) OS=Homo sapiens GN=TOP2B PE=3 SV=1	297311	475321	401420	39.1351	447029	519838	483434	48.3434	221482	475321	239889	663154	576234
2::A0A024QZK8_HUMAN;2::Q53F48_HUMAN;2::A0A024QZP1_HUMAN;2::B4DHY1_HUMAN	29	26	1574.34	0.403188	1.38455	Tubules	Gloms	Heterogeneous nuclear ribonucleoprotein H3 (2H9), isoform CRA_a OS=Homo sapiens GN=HNRPH3 PE=4 SV=1	1.65526e+06	3.48974e+06	4.66267e+06	326.922	3.86147e+06	5.19131e+06	4.52639e+06	452.639	1.23309e+06	3.48974e+06	2.78642e+06	5.72837e+06	5.7545e+06
2::A0A024R319_HUMAN;2::Q15483_HUMAN;2::F5H520_HUMAN	48	25	1658.88	0.00241507	35.503	Gloms	Tubules	Laminin, beta 2 (Laminin S), isoform CRA_a OS=Homo sapiens GN=LAMB2 PE=4 SV=1	495547	730822	999089	74.1819	28116.3	13672.9	20894.6	2.08946	369158	730822	597057	41709.6	15156.2
2::Q6IEH8_HUMAN	62	25	948.11	0.949615	1.0081	Tubules	Gloms	Transcriptional regulator OS=Homo sapiens GN=NIPBL PE=2 SV=1	619232	464867	541814	54.1971	604725	488000	546363	54.6363	461297	464867	323789	897091	540942
1::CO4A5_HUMAN	58	23	406.68	0.0279714	1.51791	Tubules	Gloms	Collagen alpha-5(IV) chain OS=Homo sapiens GN=COL4A5 PE=1 SV=2	2.56243e+06	3.06373e+06	2.46041e+06	269.552	3.77239e+06	4.41071e+06	4.09155e+06	409.155	1.90889e+06	3.06373e+06	1.47034e+06	5.59623e+06	4.88922e+06
1::SMC3_HUMAN	39	23	1282.72	0.526353	1.15183	Gloms	Tubules	Structural maintenance of chromosomes protein 3 OS=Homo sapiens GN=SMC3 PE=1 SV=2	69701.7	97705.1	102021	8.98093	65538.1	90404.3	77971.2	7.79712	51924.3	97705.1	60967.9	97223.8	100212
1::SF3B1_HUMAN;2::Q7Z497_HUMAN;2::A0JLT9_HUMAN;2::Q9NTB4_HUMAN;2::B4DGZ4_HUMAN;2::A8K355_HUMAN	49	22	1492.36	0.844918	1.0555	Gloms	Tubules	Splicing factor 3B subunit 1 OS=Homo sapiens GN=SF3B1 PE=1 SV=3	260176	287137	169172	23.8828	171116	281423	226269	22.6269	193818	287137	101097	253845	311954
1::CO4A1_HUMAN;2::A9LSU1_HUMAN	58	22	989.27	3.66552e-05	55.182	Gloms	Tubules	Collagen alpha-1(IV) chain OS=Homo sapiens GN=COL4A1 PE=1 SV=3	2.06199e+06	1.81328e+06	1.68113e+06	185.213	30526.8	36601.3	33564.1	3.35641	1.53608e+06	1.81328e+06	1.00464e+06	45285.6	40572.1
1::PB1_HUMAN;2::E7EVG2_HUMAN;2::H0Y5B5_HUMAN;2::Q5EBM5_HUMAN;2::Q9NUX9_HUMAN;2::Q9NVM2_HUMAN;2::Q6IRX1_HUMAN;2::C9JPI5_HUMAN	49	21	926.93	0.0462689	1.44469	Tubules	Gloms	Protein polybromo-1 OS=Homo sapiens GN=PBRM1 PE=1 SV=1	129311	125122	97769	11.7401	167487	171728	169608	16.9608	96330.4	125122	58426.9	248462	190358
2::A0A0S2Z3G9_HUMAN;2::Q96BG6_HUMAN;2::F5GXS2_HUMAN;2::B4E337_HUMAN;2::H7C144_HUMAN;2::A0A0S2Z3X3_HUMAN;2::A0A0S2Z3C0_HUMAN;2::B7Z4V1_HUMAN;2::K7EP19_HUMAN	62	21	3537.89	0.478141	1.17509	Gloms	Tubules	Actinin alpha 4 isoform 1 (Fragment) OS=Homo sapiens GN=ACTN4 PE=2 SV=1	1.51238e+06	1.40994e+06	1.02815e+06	131.682	1.31672e+06	924501	1.12061e+06	112.061	1.12665e+06	1.40994e+06	614422	1.95332e+06	1.0248e+06
1::AGRIN_HUMAN;2::A0A087X208_HUMAN;2::Q5XG79_HUMAN;2::Q15952_HUMAN	39	20	1692.4	0.0869165	2.2183	Gloms	Tubules	Agrin OS=Homo sapiens GN=AGRN PE=1 SV=5	636966	757384	1.30188e+06	89.8744	339561	470738	405150	40.515	474508	757384	778007	503729	521807
1::TIF1B_HUMAN;2::B2R8R5_HUMAN;2::M0R0K9_HUMAN;2::M0R3C0_HUMAN;2::M0R2I3_HUMAN	29	20	1286.09	0.0950955	1.54406	Tubules	Gloms	Transcription intermediary factor 1-beta OS=Homo sapiens GN=TRIM28 PE=1 SV=5	567943	772876	937665	75.9495	1.15275e+06	1.19266e+06	1.17271e+06	117.271	423090	772876	560350	1.71007e+06	1.32205e+06
1::K2C1_HUMAN;2::H6VRG2_HUMAN;2::H6VRF9_HUMAN	34	20	1815.53	0.205205	1.8647	Gloms	Tubules	Keratin, type II cytoskeletal 1 OS=Homo sapiens GN=KRT1 PE=1 SV=6	1.20469e+06	850916	1.67224e+06	124.262	378030	954749	666389	66.6389	897437	850916	999336	560796	1.05833e+06
1::DYST_HUMAN	80	20	439.22	0.323637	1.37968	Gloms	Tubules	Dystonin OS=Homo sapiens GN=DST PE=1 SV=4	494423	891967	791947	72.6112	601005	451579	526292	52.6292	368321	891967	473269	891572	500569
1::APC2_HUMAN	50	20	334.08	0.864155	1.02871	Tubules	Gloms	Adenomatous polyposis coli protein 2 OS=Homo sapiens GN=APC2 PE=1 SV=1	2.3934e+06	1.27405e+06	1.55927e+06	174.224	2.08532e+06	1.4992e+06	1.79226e+06	179.226	1.78296e+06	1.27405e+06	931824	3.09351e+06	1.66184e+06
1::NID1_HUMAN;2::B4DM05_HUMAN	29	19	1367.49	1.90934e-05	46.2608	Gloms	Tubules	Nidogen-1 OS=Homo sapiens GN=NID1 PE=1 SV=3	929487	849494	853368	87.745	17211.5	20723.4	18967.4	1.89674	692421	849494	509974	25532.8	22971.6		x
2::A0A024RAB6_HUMAN;1::PGBM_HUMAN;2::Q59EG0_HUMAN;2::Q2VPA1_HUMAN	36	19	1088.48	0.0303645	2.07606	Gloms	Tubules	Heparan sulfate proteoglycan 2 (Perlecan), isoform CRA_b OS=Homo sapiens GN=HSPG2 PE=4 SV=1	278566	371755	399568	34.9963	140722	196419	168570	16.857	207518	371755	238782	208757	217727
1::SYNE2_HUMAN;2::A0A0C4DGK3_HUMAN	65	19	472.01	0.0825016	1.59486	Gloms	Tubules	Nesprin-2 OS=Homo sapiens GN=SYNE2 PE=1 SV=3	687358	533349	747400	65.6036	481587	341100	411344	41.1344	512048	533349	446647	714420	378105
1::CO4A3_HUMAN	25	16	145.5	0.393039	2.35232	Gloms	Tubules	Collagen alpha-3(IV) chain OS=Homo sapiens GN=COL4A3 PE=1 SV=3	284044	61424.3	77213.9	14.0894	67095.7	52696	59895.9	5.98959	211599	61424.3	46143.1	99534.4	58412.8
2::A0A087WWE2_HUMAN	45	18	736.42	0.0574335	1.29377	Gloms	Tubules	DNA-directed RNA polymerase subunit OS=Homo sapiens GN=POLR2A PE=1 SV=1	353684	292602	340931	32.9072	240614	268089	254351	25.4351	263477	292602	203741	356943	297173
1::SFPQ_HUMAN;2::Q9BSV4_HUMAN;2::Q6PIX2_HUMAN;2::H0Y9K7_HUMAN;2::H0Y9U2_HUMAN	28	18	1122.73	0.0672762	2.1751	Tubules	Gloms	Splicing factor, proline- and glutamine-rich OS=Homo sapiens GN=SFPQ PE=1 SV=2	167401	331418	273340	25.7386	474701	644979	559840	55.984	124705	331418	163348	704205	714951
2::A0A024R4A0_HUMAN;2::B3KM80_HUMAN;2::Q6ZS99_HUMAN;2::Q9BQ02_HUMAN;2::H7BY16_HUMAN;2::C9J1H7_HUMAN	40	18	1302.9	0.111006	1.90632	Gloms	Tubules	Nucleolin, isoform CRA_b OS=Homo sapiens GN=NCL PE=4 SV=1	729006	1.37639e+06	749776	95.1724	492166	506326	499246	49.9246	543073	1.37639e+06	448067	730114	561256
1::LAMA1_HUMAN;2::Q7Z5W6_HUMAN	39	18	821.06	0.168706	1.64018	Gloms	Tubules	Laminin subunit alpha-1 OS=Homo sapiens GN=LAMA1 PE=1 SV=2	105822	105114	71612.2	9.41828	75449.3	39395.2	57422.2	5.74222	78831.9	105114	42795.6	111927	43669
2::A0A024R4Z6_HUMAN;2::E9PMD4_HUMAN;2::A0A0U1RRK2_HUMAN;2::Q59GH7_HUMAN;2::E9PPZ7_HUMAN	41	18	1343.25	0.605836	1.07092	Gloms	Tubules	Structure specific recognition protein 1, isoform CRA_a OS=Homo sapiens GN=SSRP1 PE=4 SV=1	871883	839948	1.00736e+06	90.6398	719008	973733	846370	84.637	649509	839948	602001	1.06663e+06	1.07937e+06
1::BAZ1B_HUMAN	38	17	1255.65	0.00927691	1.5447	Gloms	Tubules	Tyrosine-protein kinase BAZ1B OS=Homo sapiens GN=BAZ1B PE=1 SV=2	163496	139831	165755	15.636	99168.1	103279	101224	10.1224	121796	139831	99055.3	147113	114484
2::A0A024R5K8_HUMAN;2::A8K259_HUMAN;2::E9PPV6_HUMAN;2::E9PR70_HUMAN;2::E9PKH2_HUMAN;2::E9PK86_HUMAN;2::E9PNX1_HUMAN;2::Q9NPA9_HUMAN;2::E9PIG2_HUMAN;2::E9PQ34_HUMAN;2::E9PLA6_HUMAN;2::H0YEP8_HUMAN	21	16	1177.22	0.00152204	9.5606	Gloms	Tubules	Serpin peptidase inhibitor, clade H (Heat shock protein 47), member 1, (Collagen binding protein 1), isoform CRA_a OS=Homo sapiens GN=SERPINH1 PE=3 SV=1	2.15194e+06	2.72416e+06	2.59941e+06	249.184	322731	198541	260636	26.0636	1.60309e+06	2.72416e+06	1.55341e+06	478762	220080
1::PLEC_HUMAN;2::Q96IE3_HUMAN;2::E9PMV1_HUMAN;2::H0YDN1_HUMAN	99	16	1625.9	0.00522241	1.71149	Tubules	Gloms	Plectin OS=Homo sapiens GN=PLEC PE=1 SV=3	1.15496e+06	955143	1.06161e+06	105.724	1.85663e+06	1.76227e+06	1.80945e+06	180.945	860391	955143	634421	2.75426e+06	1.95345e+06
2::A0A0C4DG40_HUMAN	79	16	394.85	0.0111088	2.66293	Tubules	Gloms	Nesprin-1 OS=Homo sapiens GN=SYNE1 PE=1 SV=1	154435	175960	243426	19.1273	488523	530173	509348	50.9348	115046	175960	145472	724709	587689
2::B2R4R0_HUMAN;2::Q0VAS5_HUMAN;2::Q6B823_HUMAN	25	16	1936.6	0.0508352	1.6171	Gloms	Tubules	Histone H4 OS=Homo sapiens GN=HIST1H4J PE=2 SV=1	2.31944e+08	2.71374e+08	3.36313e+08	27987.7	1.85627e+08	1.60519e+08	1.73073e+08	17307.3	1.72786e+08	2.71374e+08	2.00981e+08	2.75373e+08	1.77933e+08
1::H2AY_HUMAN;2::B4DJC3_HUMAN;2::Q59FH0_HUMAN;2::D6RCF2_HUMAN	31	16	1832.71	0.121038	1.34858	Tubules	Gloms	Core histone macro-H2A.1 OS=Homo sapiens GN=H2AFY PE=1 SV=4	1.17496e+07	1.26266e+07	1.39821e+07	1278.61	1.99473e+07	1.45389e+07	1.72431e+07	1724.31	8.75284e+06	1.26266e+07	8.35571e+06	2.95913e+07	1.61161e+07
1::RSF1_HUMAN;2::H0YER1_HUMAN;2::H0YCN2_HUMAN;2::Q05DG0_HUMAN;2::H7C306_HUMAN	31	16	784.65	0.159611	1.56172	Gloms	Tubules	Remodeling and spacing factor 1 OS=Homo sapiens GN=RSF1 PE=1 SV=2	531255	449428	390576	45.7086	382003	203361	292682	29.2682	395759	449428	233409	566689	225423
[truncated: 1,885 more rows]

## Sheet: Fig 4A-D, S Table 3
LYSATE FRACTIONS (C1, C2)									Normalized abundance								Raw abundance
[truncated: 4,627 more rows]

[truncated: 6 more sheets: Fig 5D-H, S Table 4, Fig 6F, Raw capillary data 6G, Fig 7C, Supp 2B, Supp Fig 5]
